# Supplementary material for: Immunological features of various molecular subtypes of cervical cancer and their prognostic implications in the context of disulfidptosis
Source: Front Oncol. 2025 May 14;15:1574911. doi: 10.3389/fonc.2025.1574911 (PMC12116334; doi:10.3389/fonc.2025.1574911)
Supplement: Supplementary file 1 [file DataSheet1.csv]

x
CYFIP1
EMILIN1
INF2
FLNB
SLC7A11
SLC3A2
AJAP1
TM9SF2
TARDBP
CHD4
HNRNPU
ATXN10
GTF2I
SART3
CAPZB
ARMC6
CHCHD3
NLN
HNRNPH1
HNRNPH2
HNRNPH3
MRPS17
ANP32E
PCBP1
PCBP2
PCBP3
PDLIM1
PRC1
ACTN1
ACTN2
ACTN3
ACTN4
FLNC
IPO7
RNH1
FLNA
RPA1
PML
MYH9
MYH13
MYH10
MYH11
MYH14
MYH1
MYH2
MYH6
MYH4
MYH8
MYH7B
MYH7
MYH3
IQGAP1
HNRNPA3
HNRNPM
RRP1
MYL6
MYL6B
ACTB
DSTN
PRDX1
DHX9
NSUN2
SQSTM1
BOP1
SAFB2
SAFB
TRIP6
DBN1
SPG20
IPO4
UBASH3B
GCN1L1
RUFY1
TNKS1BP1
AAAS
FANCI
SMPD4
STRAP
TLN1
TLN2
SAMM50
CD2AP
ZHX2
NCKAP1
RPN1
GYS1
NDUFS1
OXSM
LRPPRC
NDUFA11
NUBPL
NDUFS2
CNOT1
NDUFC1
EPAS1
PPM1F
NDUFA10
ME1
NDUFB6
SCO2
NDUFB11
ARNT
NIPBL
ATG5
NDUFB10
PPIH
LGALS13
GLUD1
