# Supplementary material for: Immunological features of various molecular subtypes of cervical cancer and their prognostic implications in the context of disulfidptosis
Source: Front Oncol. 2025 May 14;15:1574911. doi: 10.3389/fonc.2025.1574911 (PMC12116334; doi:10.3389/fonc.2025.1574911)
Supplement: Supplementary file 2 [file DataSheet2.csv]

	p.value	mean	lower	upper	coef
`A2M-AS1`	0.0396	2.46	1.04	5.82	0.902
A2ML1	0.0211	0.857	0.752	0.977	-0.154
AAK1	0.0136	0.479	0.267	0.86	-0.736
AATBC	0.0303	0.686	0.488	0.965	-0.377
`AATK-AS1`	0.0402	1500	1.38	1630000	7.31
ABCA8	0.0276	2.13	1.09	4.18	0.757
ABCC3	0.00406	1.28	1.08	1.52	0.249
ABCC9	0.00712	2.44	1.27	4.68	0.893
ABCD1P2	0.0151	2.5e+53	2.11e+10	2.97e+96	123
ABCD3	0.0476	1.57	1	2.47	0.454
ABCE1	0.044	1.69	1.01	2.82	0.525
ABHD1	0.00436	2.05	1.25	3.36	0.718
ABHD13	0.0291	2.25	1.09	4.65	0.809
`ABHD14A-ACY1`	0.0129	3.71	1.32	10.4	1.31
ABI3	0.0124	0.681	0.503	0.92	-0.385
AC000078.5	0.0373	3.36	1.07	10.5	1.21
AC000099.1	6.61e-05	3.57e+38	4.11e+19	3.09e+57	88.8
AC002480.4	0.0053	5.87	1.69	20.3	1.77
AC003088.1	0.0102	16.3	1.94	137	2.79
AC004158.1	0.0399	0.157	0.0268	0.918	-1.85
AC004448.5	0.0443	42.5	1.1	1640	3.75
AC004540.4	0.00943	1.38	1.08	1.77	0.324
AC004623.2	0.00347	28.2	3.01	265	3.34
AC004691.5	0.0152	1960	4.3	893000	7.58
AC004837.4	0.00952	1250	5.7	274000	7.13
AC004945.1	0.00114	1.43e+28	1.57e+11	1.31e+45	64.8
AC004947.2	0.00322	1.68	1.19	2.37	0.519
AC004967.7	0.0145	2.15	1.16	3.97	0.765
AC004980.7	0.0265	2.2	1.1	4.42	0.789
AC005104.3	0.00466	2.49	1.32	4.67	0.911
AC005197.2	0.038	312	1.38	71000	5.74
AC005237.4	0.0351	2.56	1.07	6.15	0.941
AC005330.2	0.0293	3.58	1.14	11.3	1.28
AC005339.1	0.0214	2.59	1.15	5.81	0.95
AC005339.2	0.0232	0.747	0.58	0.961	-0.292
AC005480.1	0.00891	0.000517	1.78e-06	0.15	-7.57
AC005481.5	0.0349	11	1.19	102	2.4
AC005498.1	0.000135	2.35	1.52	3.64	0.854
AC005519.4	0.0111	2.5	1.23	5.05	0.915
AC005523.2	0.00023	0.356	0.206	0.617	-1.03
AC005523.3	0.0205	0.3	0.108	0.831	-1.2
AC005539.2	0.0468	4.69e+08	1.32	1.67e+17	20
AC005592.1	0.0182	7.38	1.41	38.7	2
AC005592.3	0.00281	60.2	4.1	886	4.1
AC005597.1	0.00169	1.45e+08	1160	1.81e+13	18.8
AC005606.14	0.0251	1.83	1.08	3.1	0.604
AC005754.7	0.00286	3	1.46	6.18	1.1
AC005754.8	0.0189	3.38	1.22	9.35	1.22
AC005786.7	0.032	0.823	0.689	0.983	-0.194
AC005944.2	0.0261	0.82	0.689	0.977	-0.198
AC006004.1	0.0148	1.01e+40	70500000	1.43e+72	92.1
AC006014.7	0.0238	3.11	1.16	8.34	1.14
AC006019.3	0.0399	1780	1.41	2260000	7.49
AC006116.20	0.0184	0.73	0.563	0.948	-0.314
AC006126.4	0.0401	2.05	1.03	4.07	0.718
AC006196.1	0.000147	26.5	4.88	144	3.28
AC006273.5	0.0123	1.43	1.08	1.89	0.358
AC006328.4	0.0316	2.42e+22	93.8	6.23e+42	51.5
AC006372.4	0.0115	1490000	24.4	9.16e+10	14.2
AC006372.6	0.0454	3.5	1.03	12	1.25
AC006386.1	0.0465	0.392	0.156	0.986	-0.938
AC006460.2	0.003	5.66e-05	8.87e-08	0.0362	-9.78
AC006486.10	0.0404	6.72	1.09	41.6	1.91
AC006538.4	0.0476	1.55	1	2.38	0.437
AC007036.6	0.0234	0.0359	0.00202	0.637	-3.33
AC007050.17	0.0134	271000	13.3	5.5e+09	12.5
AC007099.1	0.000819	4.1	1.79	9.36	1.41
AC007161.5	0.0131	307000	14.2	6.61e+09	12.6
AC007192.6	0.0451	0.723	0.526	0.993	-0.325
AC007237.2	0.0316	7.39e+16	30.6	1.78e+32	38.8
AC007255.8	0.0208	1.43	1.06	1.94	0.359
AC007283.5	0.0181	0.635	0.436	0.925	-0.454
AC007364.1	0.035	2.15e+09	4.51	1.02e+18	21.5
AC007383.3	0.023	1.65	1.07	2.53	0.499
AC007386.3	0.0375	16.6	1.18	234	2.81
AC007403.3	0.00261	1.25e+12	16600	9.43e+19	27.9
AC007461.2	0.03	2270000	4.14	1.25e+12	14.6
AC007559.1	0.0421	273000	1.57	4.77e+10	12.5
AC007563.5	0.0176	95200000	24.6	3.68e+14	18.4
AC007618.3	0.000716	39600000	1570	9.99e+11	17.5
AC007680.2	0.00646	3.82e+08	254	5.72e+14	19.8
AC007743.1	0.000804	2.2	1.39	3.48	0.788
AC007879.3	0.0353	6e-05	7.01e-09	0.513	-9.72
AC007906.1	0.0475	5.33	1.02	27.9	1.67
AC007952.6	0.00451	3.08	1.42	6.68	1.12
AC007969.5	0.0304	0.679	0.478	0.964	-0.388
AC008155.1	0.0106	84.9	2.82	2560	4.44
AC008268.1	0.0364	3080	1.67	5710000	8.03
AC008697.1	0.00574	8.13	1.84	35.9	2.1
AC008753.6	0.0372	25.3	1.21	528	3.23
AC009095.4	0.0367	8.77	1.14	67.3	2.17
AC009120.5	0.024	2.17	1.11	4.26	0.776
AC009133.22	0.0483	1.51	1	2.27	0.411
AC009227.2	0.000327	1.61e+38	2.31e+17	1.13e+59	88
AC009236.2	0.00723	4.59	1.51	14	1.52
AC009237.11	0.0154	1.78	1.12	2.85	0.579
AC009414.1	0.00372	4.24e+10	2800	6.44e+17	24.5
AC009495.4	0.0401	0.285	0.0858	0.945	-1.26
AC009518.8	0.00962	2.58e+16	9730	6.85e+28	37.8
AC010091.1	0.00165	121	6.1	2410	4.8
AC010132.11	0.00733	12.2	1.96	75.7	2.5
AC010287.1	0.0326	82.6	1.44	4740	4.41
AC010745.3	0.000598	42300000	1870	9.59e+11	17.6
AC010761.13	0.0409	3.47	1.05	11.4	1.24
AC010761.9	0.00592	1.91	1.2	3.02	0.646
AC010894.4	0.00484	1.24e+13	9690	1.59e+22	30.2
AC010967.2	0.00035	7.74	2.52	23.8	2.05
AC010975.2	0.000598	1.37e+13	432000	4.32e+20	30.2
AC010980.2	0.0473	0.607	0.371	0.994	-0.498
AC011290.5	0.00455	3.88	1.52	9.92	1.36
AC011513.3	0.00691	2.65	1.31	5.38	0.975
AC011513.4	0.0257	10.8	1.33	87.2	2.38
AC011754.1	0.000598	3940	34.9	445000	8.28
AC011933.2	0.0311	0.23	0.0603	0.875	-1.47
AC012005.3	0.0366	0.359	0.137	0.938	-1.02
AC012005.4	0.0316	2.42e+22	93.8	6.23e+42	51.5
AC012354.8	0.0216	2.83	1.17	6.88	1.04
AC012462.3	7.21e-06	5.49e+15	7.33e+08	4.11e+22	36.2
AC012501.2	0.0343	16.8	1.23	230	2.82
AC012501.3	0.029	4.36	1.16	16.4	1.47
AC012506.4	0.0104	19700000	52.2	7.47e+12	16.8
AC012531.25	0.0208	1.97	1.11	3.51	0.68
AC013448.1	0.0124	2.4e+16	3420	1.68e+29	37.7
AC013717.3	0.0341	0.00362	2e-05	0.656	-5.62
AC013733.3	0.0186	5.94e+36	1450000	2.44e+67	84.7
AC015923.1	0.0251	60900	3.96	9.35e+08	11
AC016292.3	0.0121	1.92	1.15	3.19	0.651
AC016691.2	0.0376	13300	1.72	1.03e+08	9.5
AC016734.2	0.0394	0.553	0.315	0.972	-0.593
AC016735.3	0.0472	80.9	1.06	6200	4.39
AC016738.4	0.035	3.84	1.1	13.4	1.35
AC016831.5	0.0465	34100	1.18	9.89e+08	10.4
AC017002.1	0.0147	0.411	0.201	0.84	-0.889
AC017048.2	0.0252	16.3	1.41	188	2.79
AC017060.1	0.0153	3	1.23	7.28	1.1
AC017101.10	0.00152	971	13.8	68200	6.88
AC017104.3	0.0253	2.01	1.09	3.72	0.7
AC018359.1	0.00787	45.6	2.73	764	3.82
AC018892.9	0.00351	19.8	2.67	147	2.99
AC019117.2	0.0242	2.02	1.1	3.74	0.705
AC022098.2	0.0243	1.76	1.08	2.89	0.568
AC022201.4	0.00612	3900	10.6	1440000	8.27
AC023137.2	0.0187	5.39	1.32	21.9	1.68
AC023481.1	0.0131	21400000	34.7	1.31e+13	16.9
AC023590.1	0.0486	0.189	0.0361	0.99	-1.67
AC024592.12	0.00751	0.442	0.243	0.804	-0.817
AC025165.8	0.0108	11.4	1.76	74.4	2.44
AC025750.5	0.0477	218	1.06	45200	5.39
AC053503.4	0.00296	20	2.77	144	2.99
AC055736.1	0.00347	0.899	0.837	0.966	-0.107
AC055736.2	0.0133	0.894	0.818	0.977	-0.112
AC055736.3	0.0421	0.938	0.881	0.998	-0.0645
AC060834.2	0.000159	3.16	1.74	5.75	1.15
AC064834.1	0.000933	6.79	2.18	21.1	1.92
AC064853.2	0.0149	9530	5.98	15200000	9.16
AC064853.3	0.0364	8.84e+20	21.4	3.65e+40	48.2
AC066615.1	0.0459	0.0531	0.00298	0.948	-2.93
AC067945.2	0.0204	90400000	17	4.81e+14	18.3
AC067960.1	0.00639	46.5	2.94	734	3.84
AC068137.5	0.000386	8.22e+37	9.52e+16	7.1e+58	87.3
AC068286.1	0.0113	291	3.61	23400	5.67
AC068490.2	0.00202	6.42e+12	47500	8.69e+20	29.5
AC068533.7	0.0212	2.33	1.14	4.8	0.848
AC068831.16	0.0243	0.585	0.367	0.933	-0.536
AC069363.1	0.003	0.299	0.135	0.664	-1.21
AC069368.3	0.00852	7.09	1.65	30.5	1.96
AC069542.1	0.00447	1240	9.14	168000	7.12
AC073069.2	0.0413	16.2	1.12	236	2.79
AC073130.1	0.0349	58.7	1.34	2580	4.07
AC073254.1	0.0193	2.66	1.17	6.04	0.978
AC073257.1	0.00781	2840000	50	1.61e+11	14.9
AC073310.4	0.0426	3.69e+19	4.53	3e+38	45.1
AC073342.12	0.0193	0.0396	0.00264	0.593	-3.23
AC073465.3	0.0311	1.33e-05	4.9e-10	0.361	-11.2
AC073834.3	0.0346	405000	2.56	6.42e+10	12.9
AC073869.20	0.0439	78.9	1.13	5530	4.37
AC073934.6	0.0107	3500	6.64	1850000	8.16
AC073957.15	0.0468	0.188	0.0363	0.976	-1.67
AC074019.2	0.0286	9.99e+16	59.8	1.67e+32	39.1
AC079145.4	0.00487	4.95	1.63	15.1	1.6
AC079305.5	0.045	69500000	1.5	3.21e+15	18.1
AC079448.1	0.000115	1050	30.7	36300	6.96
AC083899.3	0.0111	2.95	1.28	6.81	1.08
AC087762.1	0.00215	12900	30.6	5490000	9.47
AC090505.5	0.00415	45	3.33	607	3.81
AC090804.1	0.0424	0.0756	0.00624	0.916	-2.58
AC091132.1	0.0215	0.000107	4.4e-08	0.26	-9.14
AC091133.1	0.0209	1240	2.94	521000	7.12
AC091878.1	0.00751	17.3	2.14	140	2.85
AC092580.4	0.0166	0.779	0.635	0.956	-0.25
AC092614.2	0.0288	8.95	1.25	63.9	2.19
AC092933.4	0.0311	2080000	3.76	1.15e+12	14.5
AC093063.3	0.0461	0.173	0.031	0.97	-1.75
AC093249.1	0.0095	1.22	1.05	1.41	0.195
AC093390.1	0.00311	1070000	108	1.06e+10	13.9
AC093484.4	0.0339	0.00057	5.72e-07	0.567	-7.47
AC093620.5	0.0156	2.4	1.18	4.88	0.875
AC093702.1	0.0366	1.79	1.04	3.08	0.581
AC093787.1	0.00141	417	10.3	17000	6.03
AC096574.4	0.0467	1.72	1.01	2.93	0.542
AC097468.4	0.00414	5.11	1.68	15.6	1.63
AC097711.1	0.0247	6.27e+13	57.5	6.84e+25	31.8
AC097721.2	0.0254	5.35	1.23	23.3	1.68
AC098592.7	0.0146	9300000	23.9	3.63e+12	16
AC098820.3	0.00884	2.87	1.3	6.31	1.05
AC098820.4	0.0198	16.4	1.56	173	2.8
AC098973.1	0.0353	3.73e+10	5.37	2.6e+20	24.3
AC104057.1	0.00266	2540000	169	3.84e+10	14.7
AC104532.2	0.0123	7.71	1.56	38.1	2.04
AC104654.1	0.00509	1.64	1.16	2.31	0.493
AC104777.1	0.000211	6.93e+32	2.96e+15	1.63e+50	75.6
AC104809.4	0.0104	1.57	1.11	2.22	0.452
AC104843.3	0.0275	0.217	0.0559	0.844	-1.53
AC105393.2	0.0331	265000	2.73	2.58e+10	12.5
AC105398.3	0.0188	1270	3.26	494000	7.15
AC106869.2	0.0482	27.3	1.03	723	3.31
AC106876.2	0.00877	1.34	1.08	1.67	0.294
AC111200.2	0.0217	181000	5.88	5.55e+09	12.1
AC111200.8	0.01	129	3.19	5200	4.86
AC113607.2	0.00017	19.2	4.11	89.5	2.95
AC113607.3	0.000985	216	8.82	5280	5.37
AC114730.11	0.000637	3.09	1.62	5.91	1.13
AC114730.3	0.0245	1.34	1.04	1.73	0.294
AC114730.8	0.00411	43.8	3.31	579	3.78
AC114752.3	0.0425	1720000	1.63	1.82e+12	14.4
AC114765.1	0.00575	74400	25.9	2.13e+08	11.2
AC114814.3	0.0164	51700	7.32	3.66e+08	10.9
AC115522.3	0.033	0.509	0.273	0.947	-0.676
AC115617.2	0.0241	3.6	1.18	11	1.28
AC121251.1	0.0111	6.46	1.53	27.3	1.87
AC123023.1	9.8e-05	1.81	1.34	2.44	0.593
AC124914.3	0.0299	10.4	1.26	85.7	2.34
AC125421.1	0.000542	8870000	1030	7.68e+10	16
AC126544.4	0.00766	410000	30.7	5.47e+09	12.9
AC130469.2	0.00762	272	4.43	16700	5.61
AC130885.1	0.000211	7.34	2.56	21	1.99
AC131056.3	0.0414	0.323	0.109	0.957	-1.13
AC133644.2	0.0419	0.688	0.48	0.986	-0.374
AC135050.5	0.041	20.4	1.13	368	3.02
AC137932.6	0.0338	7.64	1.17	50	2.03
AC138035.2	0.0449	1.4	1.01	1.94	0.334
AC139099.7	0.0144	1.48e+23	41000	5.36e+41	53.4
AC140912.1	0.00509	2.16	1.26	3.7	0.77
AC141930.2	0.00295	3.35	1.51	7.42	1.21
AC142293.3	0.00476	15.9	2.33	108	2.77
AC144449.1	0.019	8.04	1.41	45.9	2.08
AC144450.1	0.000171	2.16	1.45	3.23	0.77
AC144450.2	0.000102	2.17	1.47	3.22	0.777
AC145110.1	0.031	0.00972	0.000144	0.655	-4.63
AC234582.1	0.000725	1.26	1.1	1.45	0.233
AC234582.2	0.0469	1.8	1.01	3.22	0.589
ACAA2	0.00454	1.4	1.11	1.78	0.34
ACACA	0.00489	2.21	1.27	3.84	0.793
ACAN	0.0131	1.6	1.1	2.31	0.468
ACAP1	0.00737	0.636	0.457	0.886	-0.452
ACBD3	0.0423	1.79	1.02	3.13	0.581
ACLY	1.82e-05	2.63	1.69	4.09	0.967
ACP1	0.0291	1.96	1.07	3.59	0.673
ACP5	0.0207	0.785	0.639	0.964	-0.243
ACSF2	0.029	1.29	1.03	1.62	0.255
ACSL3	0.0223	1.64	1.07	2.52	0.497
ACSL6	0.0283	3.22	1.13	9.15	1.17
ACTA1	0.0166	1.39	1.06	1.81	0.327
ACTBP9	0.00322	2.42e+09	1380	4.24e+15	21.6
ACTG1P24	0.0205	21.2	1.6	280	3.05
ACTL9	0.0188	3.6e+09	38.1	3.4e+17	22
ACTN1	0.0392	1.38	1.02	1.86	0.319
ACTR1A	0.0278	0.434	0.206	0.913	-0.835
ACTR3P2	0.00754	1.33e+29	57700000	3.09e+50	67.1
AD000671.6	0.0319	0.432	0.201	0.93	-0.839
AD000864.6	0.0182	0.0581	0.00547	0.617	-2.85
ADAD1	0.000521	3.47e+12	286000	4.2e+19	28.9
ADAD1P2	0.00411	5.03e+13	22100	1.15e+23	31.5
ADAM12	0.0196	1.38	1.05	1.82	0.325
ADAM20P3	0.0021	7.06e+38	1.24e+14	4.03e+63	89.5
ADAM21	0.0462	5.7	1.03	31.5	1.74
ADAM24P	0.000698	8.25e+33	2.04e+14	3.34e+53	78.1
ADAM3B	0.00719	1.06e+10	518	2.18e+17	23.1
ADAM9	0.0142	1.62	1.1	2.4	0.486
ADAMTS10	0.00106	1.67	1.23	2.28	0.515
ADAMTS12	0.0177	1.59	1.08	2.32	0.461
ADAMTS18	0.029	1.48	1.04	2.11	0.394
ADAMTS6	0.0124	2.1	1.17	3.76	0.742
ADAMTS7	0.00455	1.56	1.15	2.11	0.442
ADAMTS9	0.0313	1.43	1.03	1.97	0.356
ADAMTSL2	0.0392	1.36	1.02	1.83	0.311
ADAP2	0.0446	0.648	0.424	0.99	-0.434
ADARB1	0.0301	1.5	1.04	2.16	0.404
ADCY4	0.0309	1.61	1.04	2.47	0.474
ADCY6	0.00565	1.52	1.13	2.04	0.418
ADD2	0.00791	1.47	1.11	1.96	0.386
ADGRF5	0.00528	1.66	1.16	2.37	0.507
ADGRG1	0.0108	1.58	1.11	2.25	0.459
ADGRG3	0.0146	1.5	1.08	2.09	0.408
ADH1B	0.0348	1.51	1.03	2.2	0.41
ADIPOQ	0.00384	1.93	1.24	3.01	0.657
`ADIPOQ-AS1`	0.00589	7.14e+13	9850	5.17e+23	31.9
`ADIRF-AS1`	0.0102	0.663	0.485	0.907	-0.411
ADORA2BP1	0.022	14.5	1.47	142	2.67
`ADPGK-AS1`	0.00838	0.00117	7.74e-06	0.177	-6.75
ADPRHL1	0.000874	1.76	1.26	2.46	0.567
AF064858.11	0.00372	2.98	1.43	6.25	1.09
AF127936.9	0.00622	2.83	1.34	5.95	1.04
AF131215.8	0.0486	0.422	0.179	0.995	-0.864
AF146191.8	0.0335	5.84e+09	5.82	5.86e+18	22.5
AF213884.1	0.00939	7.48e+40	1.08e+10	5.2e+71	94.1
AFAP1	0.000513	2.01	1.36	2.99	0.7
AGAP1	0.0347	1.49	1.03	2.17	0.401
`AGAP1-IT1`	0.0301	2.11	1.07	4.15	0.747
AGGF1	0.0475	2.11	1.01	4.41	0.746
AGGF1P1	0.0125	4.16	1.36	12.7	1.43
AGGF1P2	0.0338	2.16	1.06	4.41	0.771
AGGF1P3	0.0153	13.3	1.64	108	2.59
AGGF1P6	0.0369	2.82e+15	8.71	9.16e+29	35.6
AGPAT1	0.022	1.87	1.09	3.21	0.628
AGPS	0.0063	2.17	1.25	3.8	0.777
AGR2	0.0199	1.12	1.02	1.22	0.109
AGTR1	0.0296	2.52	1.1	5.78	0.923
AHCTF1	0.0289	1.94	1.07	3.5	0.661
AHRR	0.0426	1.64	1.02	2.63	0.492
AIDA	0.0121	2.55	1.23	5.29	0.935
AIF1	0.0316	0.788	0.634	0.979	-0.238
AIFM2	0.0412	1.58	1.02	2.46	0.46
AIMP2	0.0297	1.84	1.06	3.2	0.611
AK4P1	0.0295	1.45	1.04	2.02	0.37
AK9	0.0386	1.53	1.02	2.3	0.428
AKAP1	0.00384	1.71	1.19	2.47	0.538
AKAP11	0.0174	1.86	1.12	3.11	0.622
AKAP12	0.00669	1.31	1.08	1.59	0.27
AKAP4	0.000462	6.94	2.35	20.5	1.94
AKR1B10	0.0189	0.873	0.78	0.978	-0.136
AKT1	0.0223	1.89	1.09	3.26	0.636
AL109947.2	0.0355	2.86	1.07	7.6	1.05
AL132780.1	0.0234	1.3	1.04	1.63	0.263
AL162151.3	0.0218	1.12	1.02	1.23	0.11
AL162759.1	0.027	4.76	1.19	19	1.56
AL163953.3	0.00277	1.96	1.26	3.04	0.672
AL672294.1	0.00175	18700	39.4	8830000	9.83
ALDH4A1	0.0198	0.697	0.515	0.944	-0.361
ALDH7A1P2	0.00484	9.41e+29	1.33e+09	6.65e+50	69
ALG1	0.0197	1.85	1.1	3.12	0.618
ALG11	0.00506	2	1.23	3.23	0.691
ALG14	0.0405	1.85	1.03	3.34	0.617
ALG1L	0.0406	0.824	0.685	0.992	-0.193
ALG1L2	0.0426	3.77	1.05	13.6	1.33
ALG5	0.017	1.85	1.12	3.08	0.618
ALKBH2	0.0394	0.563	0.326	0.972	-0.575
ALKBH7	0.028	0.609	0.391	0.948	-0.497
ALOX15P2	0.0252	29200000	8.47	1e+14	17.2
AMACR	0.0352	1.37	1.02	1.85	0.318
AMD1P3	0.00357	14.8	2.42	91	2.7
AMER1	0.0471	0.485	0.238	0.991	-0.723
AMICA1	0.00536	0.698	0.541	0.899	-0.36
ANAPC1	0.0286	2.23	1.09	4.57	0.801
ANAPC5	0.0114	0.367	0.169	0.798	-1
ANGEL2	0.0134	2.32	1.19	4.51	0.84
ANGPTL1	0.0198	1.71	1.09	2.68	0.536
ANGPTL2	0.0281	1.38	1.04	1.84	0.322
ANGPTL5	8.22e-08	3670	183	73800	8.21
ANGPTL6	0.00457	0.0783	0.0135	0.455	-2.55
ANKEF1	0.017	1.97	1.13	3.45	0.68
ANKIB1	0.0407	1.76	1.02	3.04	0.568
ANKRD10	0.0168	1.54	1.08	2.21	0.435
`ANKRD10-IT1`	0.00189	1.6	1.19	2.15	0.47
ANKRD13D	0.0254	0.516	0.289	0.922	-0.662
ANKRD20A1	0.029	0.24	0.0667	0.864	-1.43
ANKRD20A3	0.0256	0.075	0.00771	0.729	-2.59
ANKRD22	0.000267	0.652	0.518	0.821	-0.428
ANKRD26P2	0.00772	7.69e+36	5.63e+09	1.05e+64	84.9
ANKRD30BP1	0.0178	267000	8.68	8.23e+09	12.5
ANKRD40	0.0187	1.95	1.12	3.41	0.668
ANKRD50	0.0183	1.62	1.09	2.41	0.481
ANKRD53	0.00247	3.32	1.53	7.23	1.2
ANKRD60	0.000211	2.52e+26	2.74e+12	2.32e+40	60.8
ANKRD9	0.02	1.55	1.07	2.23	0.436
ANKS3	0.0086	2.34	1.24	4.42	0.851
ANO7	0.00064	2.29	1.42	3.69	0.829
ANP32A	0.0206	1.84	1.1	3.09	0.611
ANP32E	0.0046	1.94	1.23	3.07	0.663
ANTXR1	0.0447	1.3	1.01	1.69	0.264
ANXA1	0.00247	0.785	0.671	0.918	-0.242
ANXA5	0.0166	1.7	1.1	2.62	0.529
AOAH	0.0106	0.696	0.527	0.919	-0.363
AOX1	0.00332	1.66	1.18	2.33	0.508
AP000265.1	0.0497	1120	1.01	1240000	7.02
AP000275.65	0.0322	1.49	1.03	2.15	0.399
AP000304.12	0.0229	113	1.93	6670	4.73
AP000320.7	0.0316	7.01	1.19	41.3	1.95
AP000356.2	0.00917	105000	17.6	6.32e+08	11.6
AP000560.3	0.000608	2200	27	179000	7.7
AP000593.7	0.047	27.8	1.05	737	3.32
AP000647.3	0.024	238	2.06	27600	5.47
AP000648.4	0.00911	80400	16.5	3.91e+08	11.3
AP000688.11	0.0201	155000	6.51	3.7e+09	12
AP000705.6	0.000808	136	7.68	2410	4.91
AP000705.7	0.000818	466000	223	9.73e+08	13.1
AP000711.1	0.00102	1.34e+19	51500000	3.48e+30	44
AP000889.1	0.000598	5.1e+14	2040000	1.28e+23	33.9
AP000925.2	0.0381	16100	1.7	1.53e+08	9.69
AP001056.1	0.0176	0.0447	0.00343	0.582	-3.11
AP001136.2	0.0147	3.15e+15	1120	8.85e+27	35.7
AP001171.1	0.0104	1700000	29.2	9.85e+10	14.3
AP001258.4	0.0491	1.64	1	2.68	0.494
AP001601.2	0.0113	94.3	2.79	3180	4.55
AP003041.1	0.00476	1.36	1.1	1.68	0.305
AP003068.12	0.00771	2.11	1.22	3.64	0.745
AP005901.1	0.000102	1860000	1280	2.7e+09	14.4
AP006285.6	0.00026	1.23e+10	47300	3.2e+15	23.2
AP006621.8	0.0112	1.93	1.16	3.2	0.656
AP2B1	0.0271	1.38	1.04	1.85	0.326
APAF1	0.0428	1.73	1.02	2.93	0.547
APBB1IP	0.0388	0.693	0.489	0.981	-0.367
APCDD1L	0.00136	1.73	1.24	2.41	0.547
`APCDD1L-AS1`	0.0105	1.41	1.08	1.83	0.343
APEX2	0.0271	0.525	0.296	0.93	-0.645
APH1A	0.017	2.27	1.16	4.45	0.82
APOBEC1	0.00631	1.64	1.15	2.33	0.492
APOBEC3A	0.0163	0.83	0.713	0.966	-0.186
APOBEC3B	0.00261	0.785	0.671	0.919	-0.241
APOBEC3C	0.0255	0.681	0.486	0.954	-0.385
APOO	0.0112	0.533	0.328	0.867	-0.628
AQP4	0.0345	1.67	1.04	2.7	0.515
AQP8	0.0119	4.73	1.41	15.9	1.55
ARAP3	0.0458	1.51	1.01	2.27	0.415
ARF1	0.00199	2.53	1.41	4.57	0.93
ARFGEF3	0.00123	1.48	1.17	1.88	0.392
ARHGAP15	0.02	0.662	0.468	0.937	-0.412
ARHGAP18	0.0124	1.7	1.12	2.59	0.533
`ARHGAP22-IT1`	0.000501	1.95e+09	11400	3.32e+14	21.4
ARHGAP25	0.00752	0.631	0.45	0.884	-0.461
ARHGAP29	3.42e-05	1.63	1.29	2.06	0.49
ARHGAP30	0.0029	0.619	0.452	0.849	-0.479
ARHGAP36	0.0468	2.19	1.01	4.75	0.784
ARHGAP39	0.0107	1.72	1.13	2.6	0.541
ARHGAP4	0.0171	0.761	0.608	0.953	-0.273
ARHGAP42	0.0392	1.48	1.02	2.15	0.392
ARHGAP9	0.00527	0.685	0.525	0.893	-0.379
ARHGEF10	0.0436	1.48	1.01	2.16	0.391
ARHGEF15	0.0362	1.77	1.04	3.04	0.574
ARHGEF17	0.0371	1.54	1.03	2.31	0.432
ARHGEF38	0.0181	1.39	1.06	1.82	0.327
ARHGEF7	0.00975	2.02	1.18	3.43	0.702
ARID5A	0.0401	0.643	0.422	0.98	-0.442
ARL1	0.00373	2.29	1.31	4.02	0.83
`ARL2-SNX15`	0.0159	276	2.86	26700	5.62
ARL2BPP1	0.00372	7.95e+11	7240	8.72e+19	27.4
ARL2BPP6	0.000362	8.46e+13	1870000	3.82e+21	32.1
ARL4D	0.0124	0.75	0.599	0.94	-0.287
ARMC4P1	0.0336	3.23	1.1	9.53	1.17
ARMC8P1	0.00081	2.09e+15	2270000	1.94e+24	35.3
ARMCX2	0.00509	1.33	1.09	1.62	0.283
ARMCX3	0.0415	1.33	1.01	1.75	0.285
ARNT	0.0441	1.81	1.02	3.22	0.592
ARPC3P2	0.0341	42	1.32	1330	3.74
ARRDC5	0.0363	0.0842	0.0083	0.854	-2.47
ARSD	0.0283	1.36	1.03	1.79	0.306
ARSE	0.00689	1.26	1.07	1.5	0.234
ARSJ	0.00937	1.42	1.09	1.84	0.349
ART1	0.0105	3.65	1.35	9.86	1.3
ART2P	0.0343	19800	2.07	1.88e+08	9.89
ASAH2	0.000684	4.99	1.97	12.6	1.61
ASAP2	0.0214	1.46	1.06	2	0.376
ASB17	0.00141	4.65e+32	4.13e+12	5.22e+52	75.2
ASCC3	0.0257	2.02	1.09	3.73	0.701
ASCL1	0.00755	1.54	1.12	2.1	0.429
ASCL5	0.0347	1.49	1.03	2.17	0.401
ASGR2	0.00101	0.0973	0.0243	0.39	-2.33
ASNA1	0.0094	0.413	0.212	0.805	-0.884
ASPDH	0.0198	0.0567	0.00507	0.634	-2.87
ASPG	0.0425	0.852	0.73	0.995	-0.16
ASPH	0.0333	1.54	1.03	2.3	0.433
ASS1P2	0.0477	13.4	1.03	176	2.6
ATAD3B	0.0317	1.68	1.05	2.68	0.516
ATAD3C	0.0141	1.36	1.06	1.74	0.308
ATF1	0.00102	2.61	1.47	4.62	0.958
ATF2	0.0104	2.14	1.2	3.84	0.763
ATF4P4	0.0392	0.0299	0.00106	0.841	-3.51
ATF5	0.0451	0.651	0.428	0.991	-0.429
ATF6	0.0365	2.28	1.05	4.92	0.822
ATF6B	0.0164	1.84	1.12	3.03	0.61
ATG4D	0.000793	0.474	0.306	0.733	-0.747
ATG5	0.0196	2.04	1.12	3.71	0.713
ATOH1	9.74e-05	3.17	1.77	5.65	1.15
ATP11A	0.00447	1.56	1.15	2.11	0.441
ATP12A	0.0494	0.408	0.167	0.998	-0.896
`ATP1A1-AS1`	0.00487	2.51	1.32	4.75	0.919
ATP1B1	0.0248	1.33	1.04	1.71	0.286
ATP1B1P1	0.0021	1070	12.5	90800	6.97
ATP1B3	0.00332	0.654	0.493	0.868	-0.424
ATP5B	0.0258	0.539	0.313	0.928	-0.617
ATP5HP3	0.0245	1.04e+09	14.4	7.43e+16	20.8
ATP6V0E1	0.033	0.455	0.221	0.938	-0.787
ATP6V1B1	0.0359	1.17	1.01	1.35	0.153
ATP6V1E1	0.00737	0.341	0.155	0.749	-1.08
ATP8A1	0.0385	1.47	1.02	2.11	0.384
ATRAID	0.041	1.67	1.02	2.74	0.514
ATXN7L3B	0.0486	1.7	1	2.88	0.531
AUP1	0.00589	2.59	1.32	5.1	0.952
AXIN2	0.0215	1.24	1.03	1.5	0.217
AZGP1P2	0.00246	26100	36.1	18800000	10.2
B3GALT1	0.0283	2.49	1.1	5.64	0.913
B3GNT3	0.0496	1.18	1	1.39	0.164
B4GALT1	0.00334	1.65	1.18	2.31	0.501
BACE2	7.05e-06	1.69	1.34	2.12	0.523
BAHCC1	0.0353	1.42	1.02	1.98	0.353
BAIAP2	0.0366	0.729	0.542	0.98	-0.316
`BAIAP2-AS1`	0.0197	1.57	1.07	2.3	0.452
BAIAP2L1	0.0347	1.82	1.04	3.17	0.599
BAMBI	0.0254	1.22	1.02	1.46	0.2
BBOX1	0.0187	0.688	0.504	0.94	-0.374
BCAP31P1	0.0445	0.586	0.347	0.987	-0.535
BCAP31P2	0.0423	0.438	0.197	0.972	-0.825
BCAR4	0.0465	1.2	1	1.44	0.182
BCL11B	0.045	0.679	0.466	0.991	-0.387
BCL9	0.0319	1.56	1.04	2.34	0.444
BCLAF1	0.0376	1.74	1.03	2.93	0.553
BECN1	0.0335	2.37	1.07	5.27	0.864
BEGAIN	0.00487	1.53	1.14	2.07	0.428
BEND3	0.0253	2	1.09	3.68	0.695
BEST4	0.00569	2.42	1.29	4.53	0.884
BET1	0.0495	2.06	1	4.22	0.721
BGN	0.0406	1.23	1.01	1.49	0.205
BHLHA15	0.0357	1.43	1.02	2	0.357
BHMT2	0.00333	1.34	1.1	1.62	0.29
BICC1	0.000858	1.69	1.24	2.3	0.526
BIN2	0.00839	0.657	0.481	0.898	-0.42
BIN2P1	0.0361	2.59e-09	2.42e-17	0.278	-19.8
BLID	0.0051	91800	30.9	2.73e+08	11.4
BLK	0.0293	0.338	0.127	0.896	-1.09
BMP4	0.0385	1.2	1.01	1.42	0.182
BMP6	0.0321	1.48	1.03	2.13	0.394
BMP7	0.0161	0.851	0.745	0.97	-0.162
BMP8A	0.027	2.13	1.09	4.15	0.754
BMPER	0.00298	1.53	1.16	2.03	0.426
BMPR1B	0.0257	1.3	1.03	1.64	0.264
BMX	0.00437	2.08	1.26	3.43	0.731
BNIP3P11	0.034	2.12	1.06	4.26	0.754
BNIP3P18	0.00667	33	2.64	412	3.5
`BOLA3-AS1`	0.0166	1.68	1.1	2.57	0.518
BOLA3P1	0.00014	1.85e+13	2760000	1.25e+20	30.6
`bP-21201H5.2`	0.0327	2.61e+08	4.92	1.39e+16	19.4
BPGM	0.0215	0.627	0.421	0.934	-0.466
BPIFA3	0.00697	1.2e+20	312000	4.58e+34	46.2
BPIFB4	0.0336	1.34	1.02	1.75	0.292
BPNT1	0.0184	1.87	1.11	3.15	0.626
BPTF	0.0284	1.91	1.07	3.42	0.649
BRMS1	0.0335	0.504	0.268	0.948	-0.685
`BRWD1-AS1`	0.0389	685	1.39	337000	6.53
BTBD3	0.00432	1.46	1.13	1.89	0.378
BTBD8	0.00176	7.38	2.11	25.8	2
BTC	0.0378	1.48	1.02	2.16	0.395
BTF3P14	0.0499	21800	1	4.72e+08	9.99
BTK	0.0112	0.58	0.381	0.883	-0.544
BTLA	0.0108	0.323	0.135	0.77	-1.13
BX322557.10	0.00731	1.86	1.18	2.94	0.623
BZW1	0.0258	1.55	1.05	2.28	0.438
BZW1P2	0.0201	1.39	1.05	1.83	0.329
C10orf126	0.00192	2.48	1.4	4.4	0.908
C10orf128	0.0391	0.648	0.429	0.979	-0.434
C10orf76	0.00912	0.397	0.198	0.795	-0.925
C11orf49	0.0273	1.51	1.05	2.18	0.413
C11orf63	0.0267	1.45	1.04	2	0.369
C11orf86	0.00668	1.51	1.12	2.03	0.41
C14orf1	0.0381	1.77	1.03	3.03	0.571
C15orf53	0.0398	3.45e-05	1.93e-09	0.618	-10.3
C15orf56	0.0273	3.83	1.16	12.6	1.34
C16orf47	0.0304	9.89	1.24	78.8	2.29
C16orf52	0.00685	2.61	1.3	5.23	0.96
C16orf54	0.0238	0.579	0.361	0.93	-0.546
C16orf58	0.0372	1.81	1.04	3.16	0.593
C17orf80	0.00383	2.32	1.31	4.1	0.841
C17orf99	0.0462	0.591	0.352	0.991	-0.527
C18orf65	0.00877	14.6	1.97	108	2.68
C18orf8	0.0421	0.574	0.336	0.98	-0.555
C19orf12	0.0332	1.75	1.05	2.94	0.562
C19orf18	0.0432	0.32	0.106	0.966	-1.14
C19orf38	0.0218	0.631	0.425	0.935	-0.461
C19orf43	0.0131	0.468	0.257	0.853	-0.758
C19orf70	0.0464	0.616	0.383	0.992	-0.484
C1GALT1	0.00757	1.64	1.14	2.37	0.498
C1GALT1C1L	0.00504	1.97	1.23	3.16	0.677
C1orf115	0.0282	1.37	1.03	1.82	0.317
C1orf143	0.0469	11.2	1.03	120	2.41
C1orf162	0.0482	0.75	0.563	0.998	-0.288
C1orf186	0.0339	0.859	0.746	0.988	-0.152
C1orf229	0.0473	12.4	1.03	150	2.52
C1orf27	0.00138	3.03	1.54	5.97	1.11
C1orf43	0.0279	2.17	1.09	4.34	0.776
C1orf54	0.0496	0.715	0.512	0.999	-0.335
C1orf68	0.0247	0.261	0.081	0.843	-1.34
C1QTNF5	0.014	1.39	1.07	1.8	0.326
C1QTNF9	0.012	24.8	2.03	303	3.21
`C1QTNF9-AS1`	0.0414	113	1.2	10700	4.73
C20orf144	0.0235	5.98	1.27	28.1	1.79
C20orf173	0.0241	5.51e+09	18.9	1.6e+18	22.4
C21orf59	0.0131	1.91	1.15	3.18	0.646
C2orf49	0.00376	2.61	1.36	4.99	0.959
C2orf72	0.0295	1.28	1.02	1.59	0.245
C3orf62	0.0195	0.515	0.295	0.899	-0.664
C5orf28	0.0165	1.8	1.11	2.9	0.586
C5orf34	0.0278	1.63	1.06	2.53	0.49
C5orf47	0.0195	6970000	12.6	3.85e+12	15.8
`C5orf66-AS1`	0.0436	0.836	0.702	0.995	-0.179
C6	0.0328	1.79	1.05	3.05	0.581
C8orf33	0.0429	1.77	1.02	3.07	0.57
C8orf37	0.0312	2.24	1.08	4.68	0.808
`C8orf37-AS1`	0.0103	3.21	1.32	7.82	1.17
C8orf48	0.0285	3.37	1.14	10	1.22
C8orf59P1	0.00759	1580	7.09	352000	7.36
C8orf59P2	0.000138	10900	91.5	1300000	9.3
C8orf76	0.0105	2.25	1.21	4.19	0.812
C9orf152	0.00603	1.25	1.07	1.47	0.223
C9orf66	0.0197	3.87	1.24	12	1.35
CA9	0.0492	1.14	1	1.3	0.13
CAB39L	0.0348	1.39	1.02	1.88	0.328
CABP4	0.0231	1.37	1.04	1.8	0.316
CACNA1C	0.00149	1.86	1.27	2.73	0.622
CACNA1H	0.0069	1.47	1.11	1.95	0.386
CACNB2	0.00505	3.43	1.45	8.11	1.23
CACNG7	0.0102	19.8	2.03	193	2.98
CADPS2	0.0244	1.39	1.04	1.85	0.328
CALHM3	0.0102	1.65	1.13	2.42	0.5
CALML3	0.00917	0.895	0.824	0.973	-0.11
CALU	0.023	1.64	1.07	2.5	0.493
CANT1	0.00857	1.78	1.16	2.75	0.579
CANX	0.0115	1.96	1.16	3.31	0.674
CAP2	0.0473	1.35	1	1.81	0.299
CAPN3	0.0389	0.664	0.451	0.979	-0.409
CARKD	0.00161	2.64	1.44	4.81	0.969
CARSP1	0.0182	2.94e+17	946	9.15e+31	40.2
CASC15	0.00975	1.87	1.16	3.01	0.626
CASC16	0.0411	2.57	1.04	6.34	0.943
CASC4	0.00292	1.87	1.24	2.82	0.624
CASD1	0.00335	2.14	1.29	3.56	0.761
CASKIN1	0.0287	1.99	1.07	3.7	0.69
CASP3	0.0373	1.71	1.03	2.84	0.539
CASQ2	0.0267	3.86	1.17	12.8	1.35
CASS4	0.0363	0.335	0.121	0.932	-1.09
CATSPERB	0.0024	1.46	1.14	1.86	0.377
CBX1P4	4.31e-05	3890	74.1	204000	8.27
CBX3P7	0.0108	140	3.13	6250	4.94
CCBL2	0.0377	0.65	0.434	0.976	-0.43
CCDC102A	0.0308	1.53	1.04	2.26	0.427
CCDC105	0.00596	62600	23.9	1.64e+08	11
CCDC110	0.00211	2.62	1.42	4.85	0.964
CCDC113	0.0304	1.49	1.04	2.13	0.397
CCDC121	0.0106	2.02	1.18	3.48	0.705
CCDC144CP	0.0067	10.7	1.93	59.1	2.37
CCDC169	0.0217	1.97	1.1	3.53	0.68
`CCDC169-SOHLH2`	0.0361	103	1.35	7830	4.63
CCDC171	0.0433	0.461	0.217	0.977	-0.775
CCDC175	0.00614	61.8	3.24	1180	4.12
CCDC40	0.0333	1.28	1.02	1.6	0.246
CCDC43	0.0027	2.78	1.43	5.43	1.02
CCDC47	0.00305	1.77	1.21	2.58	0.569
CCDC54	0.00593	18.1	2.3	142	2.89
CCDC68	0.0142	1.48	1.08	2.01	0.389
CCDC70	0.00341	4.08e+09	1510	1.11e+16	22.1
CCDC82	0.00464	1.91	1.22	2.98	0.646
CCDC85A	0.00437	2.9	1.39	6.02	1.06
CCDC88C	0.0121	0.601	0.404	0.894	-0.509
CCL1	0.0456	0.053	0.00297	0.944	-2.94
CCL17	0.0499	0.722	0.521	1	-0.326
CCL22	0.0315	0.675	0.472	0.966	-0.393
CCL28	0.0192	1.35	1.05	1.73	0.3
CCL5	0.018	0.82	0.696	0.967	-0.198
CCNB2P1	0.0175	1.81e+09	41.5	7.91e+16	21.3
CCNC	0.0412	1.7	1.02	2.83	0.53
CCR5	0.0127	0.665	0.482	0.916	-0.409
CCR6	0.0466	0.496	0.248	0.989	-0.702
CCR7	0.00485	0.606	0.427	0.859	-0.501
CCSER1	0.00591	1.75	1.18	2.61	0.561
CCT8P1	0.0262	2.21	1.1	4.44	0.793
CD151	0.0201	1.73	1.09	2.75	0.548
CD164	0.0153	1.69	1.11	2.58	0.524
CD177	0.013	0.597	0.397	0.897	-0.517
CD19	0.0151	0.499	0.285	0.874	-0.696
CD1B	0.041	0.382	0.152	0.962	-0.962
CD1C	0.0447	0.661	0.442	0.99	-0.414
CD2	0.00871	0.74	0.59	0.927	-0.302
CD200R1	0.0167	0.407	0.195	0.85	-0.9
CD22	0.00952	0.407	0.207	0.803	-0.898
CD244	0.0136	0.431	0.22	0.841	-0.843
CD247	0.00358	0.652	0.489	0.869	-0.428
CD27	0.00344	0.704	0.557	0.891	-0.351
CD28	0.0118	0.267	0.0954	0.746	-1.32
CD2AP	0.00259	2.02	1.28	3.19	0.702
CD300LF	0.0261	0.617	0.404	0.944	-0.482
CD37	0.0315	0.776	0.615	0.978	-0.254
CD38	0.0301	0.733	0.554	0.971	-0.311
CD3D	0.00969	0.772	0.635	0.939	-0.258
CD3E	0.00667	0.747	0.605	0.922	-0.292
CD3G	0.018	0.627	0.425	0.923	-0.467
CD4	0.0373	0.776	0.611	0.985	-0.254
CD46	1.47e-05	3.37	1.94	5.83	1.21
CD48	0.0101	0.746	0.597	0.933	-0.293
CD5	0.0173	0.607	0.403	0.916	-0.499
CD52	0.0124	0.772	0.631	0.946	-0.258
CD55	0.0436	1.2	1.01	1.43	0.18
CD6	0.00544	0.619	0.441	0.868	-0.48
CD7	0.0149	0.763	0.614	0.949	-0.27
CD72	0.0338	0.669	0.462	0.97	-0.401
CD79B	0.03	0.696	0.502	0.966	-0.362
CD84	0.0427	0.594	0.359	0.983	-0.521
CD86	0.0152	0.672	0.488	0.926	-0.397
CD8A	0.0312	0.797	0.648	0.98	-0.227
CD93	0.048	1.46	1	2.11	0.375
CD96	0.0266	0.716	0.533	0.962	-0.334
CDADC1	0.0207	2.15	1.12	4.13	0.768
CDC16	0.0089	2.22	1.22	4.03	0.797
CDC27	0.0327	1.9	1.05	3.43	0.642
CDC42BPA	0.0261	1.49	1.05	2.13	0.401
CDC42BPB	0.0401	1.53	1.02	2.31	0.427
CDC42EP3	0.0155	1.38	1.06	1.8	0.323
CDC73	0.0337	2.06	1.06	4.03	0.725
CDCA7	0.0227	1.47	1.05	2.04	0.382
CDCA7L	0.0175	1.63	1.09	2.44	0.488
CDH10	0.0233	2.73	1.15	6.49	1
CDH11	0.0381	1.26	1.01	1.56	0.228
CDH5	0.000185	1.64	1.27	2.12	0.494
CDK11B	0.0329	2.42	1.07	5.45	0.883
CDK2AP2P2	0.0143	2.63	1.21	5.69	0.965
CDK8	0.00169	2.49	1.41	4.42	0.914
CDKN2D	0.0113	0.616	0.424	0.896	-0.484
CDR2	0.00247	1.81	1.23	2.67	0.595
CDR2L	0.0292	1.37	1.03	1.81	0.311
CDSN	0.0428	0.728	0.535	0.99	-0.318
CDX2	0.00451	1.34	1.09	1.64	0.291
CEACAM18	0.0437	78600	1.38	4.49e+09	11.3
CEACAM4	0.0496	0.381	0.145	0.998	-0.965
CEACAM5	0.027	1.12	1.01	1.23	0.11
CEACAM6	0.011	1.15	1.03	1.29	0.143
CECR1	0.0324	0.771	0.607	0.978	-0.26
CELA2A	0.00596	206	4.62	9220	5.33
CELF3	0.00951	3.85	1.39	10.7	1.35
CENPBD1	0.0426	1.52	1.01	2.27	0.418
CENPIP1	0.000906	29700	67.7	1.3e+07	10.3
CENPJ	0.0136	1.85	1.13	3.01	0.614
CENPM	0.0149	0.627	0.43	0.913	-0.467
CENPP	0.0017	0.513	0.338	0.778	-0.667
CEP126	0.0236	1.38	1.04	1.83	0.325
CEP41	0.0343	1.55	1.03	2.33	0.44
CERCAM	0.0406	1.34	1.01	1.77	0.293
CERS2	0.00948	1.99	1.18	3.35	0.688
CERS4	0.0151	0.789	0.652	0.955	-0.237
`CFAP44-AS1`	0.0147	51.6	2.17	1230	3.94
CFAP97	0.0268	1.71	1.06	2.74	0.535
CFP	0.0191	0.558	0.342	0.909	-0.584
CGA	0.00372	1.38	1.11	1.72	0.323
CGB	0.0173	1.42	1.06	1.89	0.35
CGGBP1	0.0411	1.78	1.02	3.08	0.574
`CH17-125A10.2`	0.0435	2.46	1.03	5.89	0.9
`CH17-13I23.3`	0.0348	1.34	1.02	1.75	0.291
`CH17-140K24.3`	0.000378	380	14.4	10100	5.94
`CH17-140K24.5`	0.000475	6.79	2.32	19.9	1.92
`CH17-140K24.7`	0.00235	6.08	1.9	19.5	1.81
`CH17-164J11.1`	0.045	12.2	1.06	141	2.5
`CH17-264L24.1`	0.0396	2.44	1.04	5.71	0.892
`CH507-154B10.1`	0.0101	1.61	1.12	2.32	0.479
`CH507-154B10.2`	0.0127	1.5	1.09	2.07	0.407
`CH507-236L23.2`	0.0131	2.82	1.24	6.39	1.04
`CH507-24F1.1`	0.0249	1.71	1.07	2.75	0.539
`CH507-24F1.2`	0.0465	1.24	1	1.53	0.214
`CH507-254M2.2`	0.00152	1.49	1.16	1.9	0.398
`CH507-338C24.1`	0.0117	1.77	1.14	2.76	0.572
`CH507-338C24.2`	0.0131	2.82	1.24	6.39	1.04
`CH507-396I9.7`	0.0229	3.26	1.18	9.02	1.18
`CH507-39O4.1`	0.043	0.000314	1.27e-07	0.777	-8.07
CHAMP1	0.0164	1.9	1.12	3.2	0.641
CHCHD2P5	0.0491	71300	1.04	4.88e+09	11.2
CHCHD4P3	0.00168	4.92	1.82	13.3	1.59
CHCHD6	0.0126	0.566	0.362	0.885	-0.569
CHD7	0.0236	1.5	1.06	2.14	0.408
CHGB	0.0447	1.26	1.01	1.58	0.233
CHIT1	0.0031	0.718	0.576	0.894	-0.331
CHMP2B	0.0125	1.87	1.14	3.05	0.624
CHMP4C	0.0286	1.73	1.06	2.84	0.55
CHRM3	0.0261	1.61	1.06	2.44	0.475
`CHRM3-AS2`	0.00435	0.209	0.071	0.612	-1.57
CHRNA5	0.0216	1.51	1.06	2.15	0.412
CHRNG	0.0235	2.71	1.14	6.42	0.997
CHST7	0.0489	0.66	0.436	0.998	-0.415
CHST9	0.0468	1.22	1	1.5	0.203
CIAO1	0.000304	3.78	1.84	7.76	1.33
CICP1	0.0286	1.06e+29	1090	1.03e+55	66.8
CICP14	0.047	1.45	1	2.09	0.37
CICP16	0.0456	8.51	1.04	69.5	2.14
CICP18	0.00908	311000	23.2	4.17e+09	12.6
CICP9	0.00844	12100	11.1	13200000	9.4
CISH	0.0253	0.671	0.473	0.952	-0.399
`CITF22-49D8.1`	0.0296	110	1.6	7640	4.7
CKMT2	0.00966	1.61	1.12	2.31	0.477
CLCA1	0.0357	1.56	1.03	2.36	0.443
CLCA2	0.0451	0.907	0.824	0.998	-0.0977
CLDN12	0.0116	1.72	1.13	2.62	0.543
CLDN2	0.0185	1.22	1.03	1.44	0.197
CLDN34	0.0443	0.00479	2.63e-05	0.873	-5.34
CLDND2	0.0106	0.492	0.286	0.848	-0.709
CLEC10A	0.0119	0.658	0.474	0.912	-0.419
CLEC2B	0.0417	0.86	0.743	0.994	-0.151
CLEC2D	0.0213	0.615	0.407	0.93	-0.486
CLEC4A	0.0327	0.644	0.429	0.964	-0.441
CLEC4C	0.0104	0.0103	0.000311	0.341	-4.57
CLEC6A	0.014	0.00465	6.42e-05	0.337	-5.37
CLECL1	0.0134	0.488	0.276	0.862	-0.717
CLK2	0.0152	1.9	1.13	3.2	0.644
CLNK	0.0242	0.0777	0.00844	0.716	-2.55
CLPP	0.0254	0.535	0.309	0.926	-0.625
CLSTN3	0.00974	1.56	1.11	2.18	0.443
CLTC	0.0286	2.03	1.08	3.83	0.708
CLYBL	0.0347	1.48	1.03	2.14	0.394
CMTM4	0.025	1.55	1.06	2.27	0.438
CMTM8	0.00177	1.54	1.17	2.02	0.431
CNGA2	3.98e-05	4.94	2.31	10.6	1.6
CNGA3	0.0193	219	2.4	19900	5.39
CNIH1	0.0298	1.78	1.06	2.99	0.575
CNNM3	0.0398	1.68	1.02	2.75	0.518
CNNM4	0.00304	2.08	1.28	3.37	0.732
CNOT11	0.026	1.99	1.09	3.66	0.689
CNRIP1	0.0376	1.57	1.03	2.39	0.448
CNTN2	0.00919	2.06	1.2	3.54	0.721
COBL	0.00787	1.32	1.08	1.62	0.276
COG2	0.00418	2.7	1.37	5.31	0.991
COG3	0.0149	1.89	1.13	3.16	0.638
COG8	0.0354	1.94	1.05	3.58	0.661
COL10A1	0.023	1.21	1.03	1.42	0.19
COL14A1	0.0169	1.28	1.05	1.56	0.246
COL15A1	0.0447	1.31	1.01	1.71	0.271
COL1A1	0.0103	1.26	1.06	1.5	0.229
COL1A2	0.0275	1.21	1.02	1.44	0.194
COL3A1	0.00853	1.25	1.06	1.49	0.227
COL4A1	0.00502	1.4	1.11	1.77	0.337
COL4A2	0.00604	1.39	1.1	1.77	0.332
COL5A2	0.0208	1.27	1.04	1.56	0.241
COL8A1	0.0395	1.24	1.01	1.53	0.219
COL9A3	0.00948	1.29	1.06	1.57	0.257
COMMD1	0.044	0.535	0.291	0.983	-0.626
COMMD10	0.0372	1.68	1.03	2.74	0.52
COMMD7	0.0424	1.54	1.01	2.33	0.43
COMTD1	0.0418	0.701	0.498	0.987	-0.355
COPA	0.0109	2.19	1.2	4	0.783
COPS5P1	0.0147	1.53e+38	32700000	7.17e+68	87.9
CORO1A	0.0123	0.722	0.559	0.932	-0.326
COX6CP13	0.0113	278	3.57	21700	5.63
COX6CP14	0.0245	8.06	1.31	49.7	2.09
CP	0.0168	1.13	1.02	1.24	0.118
CPB1	0.0048	1.4	1.11	1.76	0.333
CPD	0.0428	1.31	1.01	1.7	0.27
CPHL1P	0.0471	1.95	1.01	3.77	0.668
CPLX1	0.00213	1.59	1.18	2.13	0.463
CPS1	0.0413	1.2	1.01	1.44	0.186
`CPS1-IT1`	0.0146	409	3.29	50800	6.01
CPSF2	0.0411	1.61	1.02	2.54	0.476
CPSF6	0.0457	2.4	1.02	5.67	0.876
CR848007.2	0.0432	0.00118	1.72e-06	0.814	-6.74
CRABP1	0.0427	1.15	1	1.31	0.138
CRACR2B	0.0185	1.19	1.03	1.37	0.171
CRADD	0.0143	0.507	0.294	0.873	-0.68
CREB3L1	0.0126	1.19	1.04	1.36	0.172
CREB3L2	0.044	1.48	1.01	2.16	0.389
CREB3L3	0.0173	5.2	1.34	20.2	1.65
CREB3L4	0.0489	1.35	1	1.82	0.299
CROCCP3	0.0139	1.86	1.13	3.05	0.621
CRPP1	0.000944	7.79e+15	2970000	2.05e+25	36.6
CRTAM	0.0173	0.482	0.264	0.879	-0.729
CRY1	0.00128	2.09	1.34	3.28	0.739
CRYGN	2.25e-05	2.39	1.6	3.57	0.87
CSF2RB	0.0406	0.656	0.438	0.982	-0.422
CSGALNACT1	0.0102	1.47	1.09	1.96	0.382
`CSMD2-AS1`	0.0492	1080000	1.05	1.11e+12	13.9
CSRP2	0.0475	0.821	0.675	0.998	-0.197
CST7	0.00872	0.735	0.584	0.925	-0.308
CSTA	0.00182	0.872	0.8	0.95	-0.137
CT45A6	0.00551	22700	19.1	27100000	10
CT47A6	0.0113	1.37e+09	116	1.61e+16	21
CT47A8	0.0113	1.19e+20	34500	4.09e+35	46.2
CT83	0.0341	1.15	1.01	1.3	0.138
`CTA-38K21.2`	0.0128	18.6	1.86	186	2.92
`CTA-390C10.9`	0.000801	12.1	2.81	51.6	2.49
`CTA-392C11.1`	0.00784	1.55	1.12	2.14	0.439
`CTA-444M12.3`	0.0402	4.65	1.07	20.2	1.54
`CTA-503F6.2`	0.00766	22400000	88.6	5.67e+12	16.9
`CTA-714B7.7`	0.0245	475000	5.37	4.21e+10	13.1
`CTA-722E9.1`	0.00556	37000	21.8	62700000	10.5
`CTA-929C8.6`	0.00654	6.22e+11	1970	1.97e+20	27.2
`CTA-929C8.7`	0.0062	467000	40.7	5.37e+09	13.1
`CTA-989H11.1`	0.0208	0.475	0.252	0.893	-0.745
CTAGE3P	0.0263	4.25	1.19	15.2	1.45
`CTB-108O6.2`	0.00224	45.8	3.94	532	3.82
`CTB-1144G6.6`	0.0357	3.04	1.08	8.59	1.11
`CTB-131B5.5`	0.0023	4.9	1.76	13.6	1.59
`CTB-147C13.1`	0.0324	3.67	1.12	12.1	1.3
`CTB-181F24.1`	0.0043	4.89e+23	26800000	8.93e+39	54.5
`CTB-25J19.1`	0.0193	3.82	1.24	11.7	1.34
`CTB-31O20.3`	0.037	0.763	0.592	0.984	-0.271
`CTB-31O20.4`	0.000293	2.61	1.55	4.4	0.961
`CTB-43E15.2`	0.00885	7.49	1.66	33.8	2.01
`CTB-58E17.2`	0.00247	192000	72.9	5.06e+08	12.2
`CTB-58E17.5`	0.0144	2.41	1.19	4.87	0.879
`CTB-5E10.3`	0.0321	0.658	0.449	0.965	-0.418
`CTB-60B18.10`	0.0107	2.69	1.26	5.75	0.989
`CTB-61M7.1`	0.0226	679	2.5	184000	6.52
`CTB-61M7.2`	0.0161	1.52	1.08	2.13	0.416
`CTB-77H17.1`	0.0237	5.39e+09	19.9	1.46e+18	22.4
`CTB-96E2.2`	0.0394	95300	1.75	5.19e+09	11.5
`CTB-96E2.3`	0.0253	24.6	1.49	405	3.2
CTBP2	0.0383	1.6	1.03	2.5	0.471
CTBP2P1	0.000129	122000	304	48800000	11.7
`CTC-242N15.1`	0.0295	4.82e+23	228	1.02e+45	54.5
`CTC-251D13.1`	0.0144	0.241	0.0769	0.754	-1.42
`CTC-254B4.1`	0.00723	120	3.64	3920	4.78
`CTC-265N9.1`	0.000819	41800	82.1	21300000	10.6
`CTC-277H1.7`	0.0314	2.16	1.07	4.36	0.77
`CTC-281F24.1`	0.0264	2.66	1.12	6.3	0.978
`CTC-297N7.10`	0.021	4.25	1.24	14.5	1.45
`CTC-303L1.1`	0.00275	2.45e-05	2.35e-08	0.0255	-10.6
`CTC-303L1.2`	0.00134	35.2	3.99	310	3.56
`CTC-308K20.2`	0.0296	327	1.77	60300	5.79
`CTC-311G1.2`	0.00014	2.21e+41	1.18e+20	4.15e+62	95.2
`CTC-327F10.1`	0.0361	2.46e+10	4.73	1.28e+20	23.9
`CTC-338M12.13`	0.0185	6.87	1.38	34.1	1.93
`CTC-338M12.4`	0.0285	1.63	1.05	2.52	0.488
`CTC-338M12.9`	0.034	1.71	1.04	2.8	0.535
`CTC-340A15.2`	0.00961	19.7	2.06	187	2.98
`CTC-348L5.1`	0.0182	4100	4.11	4090000	8.32
`CTC-353G13.1`	0.019	2.78	1.18	6.54	1.02
`CTC-384G19.1`	0.0369	160000	2.07	1.23e+10	12
`CTC-432M15.3`	0.00154	2.04e+49	6.1e+18	6.83e+79	114
`CTC-435M10.6`	0.000313	44500	132	1.5e+07	10.7
`CTC-444N24.13`	0.0273	5.93	1.22	28.8	1.78
`CTC-450M9.1`	0.00941	21.3	2.12	215	3.06
`CTC-457L16.2`	0.0155	17.8	1.73	183	2.88
`CTC-459F4.1`	0.0445	3.27	1.03	10.4	1.19
`CTC-459F4.6`	0.00342	3.12	1.46	6.68	1.14
`CTC-471F3.5`	0.027	2.41	1.1	5.24	0.878
`CTC-479C5.12`	0.0265	0.56	0.335	0.934	-0.58
`CTC-490E21.13`	0.0171	40.1	1.93	834	3.69
`CTC-510F12.3`	0.00141	31	3.77	256	3.44
`CTC-510F12.4`	0.0369	6.73	1.12	40.3	1.91
`CTC-525D6.1`	0.0195	7.12e+34	408000	1.24e+64	80.3
`CTC-559E9.12`	0.039	9.51e+14	5.75	1.57e+29	34.5
`CTC-565M22.1`	0.0476	47	1.04	2120	3.85
`CTC-575I10.1`	0.044	0.0052	3.11e-05	0.868	-5.26
`CTC-661I16.2`	0.0214	1530	2.96	789000	7.33
`CTC-820M8.1`	0.00572	31700	20.4	49200000	10.4
`CTD-2004A9.1`	0.0245	92100	4.35	1.95e+09	11.4
`CTD-2006C1.13`	0.0377	0.322	0.11	0.937	-1.13
`CTD-2012J19.3`	0.00201	5.42	1.85	15.9	1.69
`CTD-2015A6.1`	0.0279	1.03e+10	12.2	8.67e+18	23.1
`CTD-2015C24.1`	0.000823	6.49e+37	4.54e+15	9.28e+59	87.1
`CTD-2015H3.2`	0.000598	183000	181	1.85e+08	12.1
`CTD-2015H6.2`	0.0264	1610	2.37	1090000	7.38
`CTD-2028E8.2`	0.0348	2.9e+09	4.72	1.78e+18	21.8
`CTD-2036J7.1`	0.000567	8.26e+08	7030	9.7e+13	20.5
`CTD-2050E21.2`	0.00202	1.6e+20	23800000	1.07e+33	46.5
`CTD-2058B24.3`	0.0354	71600	2.15	2.39e+09	11.2
`CTD-2083E4.4`	0.00151	3.11	1.54	6.28	1.14
`CTD-2083E4.5`	0.00414	5.4	1.71	17.1	1.69
`CTD-2089N3.1`	0.0174	7.66	1.43	41	2.04
`CTD-2102P23.1`	0.0176	72.5	2.11	2490	4.28
`CTD-2105E13.14`	0.00398	40.6	3.26	505	3.7
`CTD-2114J12.1`	0.00383	2.68	1.37	5.24	0.987
`CTD-2116N24.1`	0.000191	1.09e+08	6530	1.81e+12	18.5
`CTD-2117L12.3`	0.00484	1.44e+18	337000	6.18e+30	41.8
`CTD-2130F23.2`	0.0158	328	2.97	36100	5.79
`CTD-2139B15.5`	0.0253	1.96	1.09	3.53	0.673
`CTD-2145A24.4`	0.0101	57.6	2.62	1260	4.05
`CTD-2165H16.3`	0.00904	823	5.33	127000	6.71
`CTD-2184D3.1`	0.0279	1.19e-05	4.85e-10	0.292	-11.3
`CTD-2192J16.15`	0.0398	0.702	0.501	0.984	-0.354
`CTD-2194F4.2`	0.036	11200000	2.89	4.34e+13	16.2
`CTD-2195B23.3`	0.0323	6.45	1.17	35.5	1.86
`CTD-2195M15.1`	0.044	22.8	1.09	479	3.13
`CTD-2200P10.1`	0.0266	244	1.89	31500	5.5
`CTD-2207A17.1`	0.00459	2.98e+08	412	2.16e+14	19.5
`CTD-2228K2.2`	0.0373	2120000	2.35	1.92e+12	14.6
`CTD-2231H16.1`	0.0175	1.4	1.06	1.85	0.337
`CTD-2245E15.3`	0.0244	14.1	1.41	141	2.65
`CTD-2263F21.1`	0.0182	1.69	1.09	2.6	0.522
`CTD-2270F17.1`	0.00164	1930	17.4	215000	7.57
`CTD-2270L9.4`	0.0116	1.53	1.1	2.13	0.427
`CTD-2270P14.2`	0.025	7.13	1.28	39.7	1.96
`CTD-2288O8.1`	0.0496	0.105	0.0112	0.996	-2.25
`CTD-2301A4.3`	0.00641	102	3.67	2840	4.62
`CTD-2313F11.1`	0.0289	0.0449	0.00277	0.727	-3.1
`CTD-2313P7.1`	0.000129	1.69e+24	6.71e+11	4.25e+36	55.8
`CTD-2318B16.1`	0.0101	4.05e+16	8930	1.83e+29	38.2
`CTD-2329C7.2`	0.00139	1.21e+32	2.61e+12	5.57e+51	73.9
`CTD-2340D6.1`	0.0402	108000	1.68	6.97e+09	11.6
`CTD-2363C16.1`	0.00951	1.98e+11	572	6.83e+19	26
`CTD-2373N4.3`	0.0208	1.85	1.1	3.11	0.613
`CTD-2383M3.1`	0.0111	6.09	1.51	24.6	1.81
`CTD-2507G9.1`	0.0231	6.02e+11	41.7	8.69e+21	27.1
`CTD-2515A14.1`	0.000121	27.5	5.07	149	3.31
`CTD-2517M22.14`	0.0462	1.61	1.01	2.57	0.476
`CTD-2517O10.5`	0.00469	812	7.81	84500	6.7
`CTD-2525I3.8`	0.00893	2.39	1.24	4.6	0.873
`CTD-2525P14.5`	0.00955	7.59	1.64	35.1	2.03
`CTD-2527I21.9`	0.0325	43.8	1.37	1400	3.78
`CTD-2528A14.3`	0.0283	201	1.76	23000	5.3
`CTD-2528A14.5`	0.0143	691	3.69	130000	6.54
`CTD-2530H12.8`	0.0425	19.8	1.11	353	2.98
`CTD-2532D12.4`	0.012	5.65	1.46	21.8	1.73
`CTD-2537I9.12`	0.01	1.56	1.11	2.2	0.448
`CTD-2540B15.11`	0.0211	0.767	0.613	0.961	-0.265
`CTD-2541J13.1`	0.00192	15.6	2.75	88.4	2.75
`CTD-2545H1.2`	0.00361	7.26	1.91	27.6	1.98
`CTD-2547L24.3`	0.00051	0.201	0.0814	0.497	-1.6
`CTD-2555O16.1`	0.0143	83300	9.6	7.22e+08	11.3
`CTD-2561B21.4`	0.0388	3340	1.52	7370000	8.11
`CTD-2576F9.2`	0.00326	13900000	242	7.94e+11	16.4
`CTD-2583A14.10`	0.0372	1.73	1.03	2.89	0.547
`CTD-2587H24.10`	0.034	7.65	1.17	50.2	2.04
`CTD-2588J6.1`	0.0195	4620	3.89	5480000	8.44
`CTD-2600H12.2`	0.00254	10.4	2.27	47.6	2.34
`CTD-2609K8.3`	0.00695	411	5.2	32500	6.02
`CTD-2619J13.9`	0.0446	2.13	1.02	4.46	0.757
`CTD-2651B20.2`	0.0472	8860	1.12	70200000	9.09
`CTD-2659N19.2`	0.0207	0.639	0.437	0.934	-0.448
`CTD-3060P21.1`	0.044	7.77	1.06	57.2	2.05
`CTD-3064M3.7`	0.0481	10.3	1.02	104	2.33
`CTD-3149D2.2`	0.0386	1520000	2.11	1.09e+12	14.2
`CTD-3154N5.1`	0.0325	59	1.4	2480	4.08
`CTD-3157E16.1`	0.000254	2.01	1.38	2.93	0.7
`CTD-3157E16.2`	0.0343	1.28	1.02	1.61	0.248
`CTD-3187F8.2`	0.0147	3.82e+25	108000	1.34e+46	58.9
`CTD-3193O13.11`	0.0102	1.35	1.07	1.69	0.297
`CTD-3247H4.2`	0.0436	68.3	1.13	4140	4.22
CTDSPL2	0.0321	1.61	1.04	2.48	0.474
CTLA4	0.0295	0.665	0.461	0.96	-0.408
CTRB2	0.043	3.66	1.04	12.8	1.3
CUL4A	0.00137	2.81	1.49	5.28	1.03
CUL7	0.0374	1.6	1.03	2.49	0.47
CUL9	0.0466	0.672	0.454	0.994	-0.397
CWC22	0.0343	2.11	1.06	4.22	0.748
CXCL1	0.0275	1.16	1.02	1.33	0.152
CXCL2	0.00451	1.25	1.07	1.46	0.226
CXCL3	0.00317	1.27	1.08	1.48	0.237
CXCL5	0.0392	1.16	1.01	1.35	0.152
CXCL8	0.0155	1.2	1.04	1.4	0.185
CXCR2P1	0.014	0.612	0.414	0.905	-0.491
CXCR3	0.00951	0.657	0.478	0.903	-0.42
CXCR6	0.00329	0.643	0.479	0.863	-0.442
CXorf65	0.0116	0.388	0.186	0.809	-0.948
CXorf66	0.0196	1.75e+09	30.1	1.02e+17	21.3
CYB5B	0.0321	1.9	1.06	3.41	0.641
CYB5R2	0.0203	0.748	0.585	0.956	-0.291
CYBRD1	0.0123	1.44	1.08	1.92	0.366
CYCSP10	0.0386	1.89	1.03	3.47	0.638
CYCSP23	0.00327	2330	13.3	410000	7.75
CYCTP	0.0189	842	3.03	234000	6.74
CYP11B2	0.000101	1.32e+30	8.61e+14	2.02e+45	69.4
CYP1D1P	0.00333	8.92e+34	4.12e+11	1.93e+58	80.5
CYP2A7	0.00143	4.11	1.72	9.81	1.41
CYP2E1	0.0327	0.758	0.587	0.977	-0.278
CYP2G1P	0.0115	17.6	1.9	163	2.87
CYP2J2	0.0318	1.33	1.03	1.73	0.286
CYP46A1	0.00898	3.67	1.38	9.73	1.3
CYP51A1	0.0138	1.63	1.11	2.42	0.491
`CYP51A1-AS1`	0.00775	8000	10.7	5970000	8.99
CYP51A1P2	0.00699	50.1	2.92	862	3.91
CYTH4	0.0226	0.672	0.478	0.946	-0.397
CYTIP	0.0415	0.73	0.54	0.988	-0.315
CYTL1	0.00128	1.56	1.19	2.05	0.445
DAAM2	0.0344	1.49	1.03	2.16	0.399
DACT1	0.00683	1.52	1.12	2.06	0.418
`DAPK1-IT1`	0.0428	186000	1.48	2.33e+10	12.1
DBF4B	0.0176	1.74	1.1	2.75	0.554
DBNL	0.0181	0.534	0.317	0.898	-0.628
DCAF13P2	1.1e-05	1.47e+17	3.27e+09	6.63e+24	39.5
DCAF4L2	0.0143	4.05	1.32	12.4	1.4
DCAF7	0.0139	1.73	1.12	2.69	0.551
DCAF8L2	0.0362	17.2	1.2	246	2.84
DCBLD1	0.00809	1.57	1.12	2.2	0.452
DCC	0.0149	19.7	1.79	218	2.98
DCD	0.00584	3.08	1.38	6.84	1.12
DCHS2	0.0372	2.3	1.05	5.05	0.835
DCLK2	0.0407	1.64	1.02	2.64	0.496
DCP1B	0.0481	1.57	1	2.45	0.451
DCTN3	0.0256	0.51	0.282	0.921	-0.674
DCUN1D2	0.0213	1.92	1.1	3.35	0.654
DDB2	0.0203	0.659	0.463	0.937	-0.418
DDOST	0.00101	3.04	1.57	5.89	1.11
`DDR1-AS1`	0.0248	3.64e-25	1.65e-46	8e-04	-56.3
DDTP1	0.00619	29	2.6	324	3.37
DDX1	0.00888	2.6	1.27	5.32	0.956
DDX18	0.016	2.12	1.15	3.9	0.751
DDX18P1	0.000764	3580	30.5	420000	8.18
DDX26B	0.0143	0.609	0.41	0.906	-0.496
DDX3P1	0.00507	12300000	135	1.11e+12	16.3
DDX50P1	0.00118	27.9	3.73	208	3.33
DECR1	0.0171	0.579	0.369	0.907	-0.547
DEF6	7.33e-05	0.507	0.363	0.71	-0.678
DEFT1P	0.0262	17	1.4	206	2.83
DENND2C	0.0432	0.799	0.643	0.993	-0.224
DERL1	0.00336	2.37	1.33	4.21	0.862
DESI1	0.0263	0.542	0.315	0.93	-0.613
DGCR6	0.0465	0.742	0.553	0.995	-0.298
DGCR6L	0.0221	0.516	0.293	0.909	-0.661
DGKA	0.011	0.715	0.552	0.926	-0.335
DGKD	0.0122	1.59	1.11	2.29	0.466
DGKG	0.0328	1.49	1.03	2.16	0.4
DGKZ	0.0302	0.493	0.261	0.935	-0.706
DHCR7	0.042	1.4	1.01	1.93	0.334
DHODH	0.0495	1.84	1	3.4	0.612
DHRS12	0.0271	1.55	1.05	2.28	0.436
DHRS4L2	0.0122	0.523	0.315	0.868	-0.648
`DHRSX-IT1`	0.00571	88.4	3.68	2120	4.48
DHX9P1	0.0436	13200	1.31	1.33e+08	9.49
DIEXF	0.0152	2.34	1.18	4.64	0.849
DIP2C	0.0101	1.93	1.17	3.17	0.655
DISP1	0.0122	1.8	1.14	2.85	0.588
DIXDC1	0.00506	2.02	1.23	3.29	0.702
DLC1	0.03	1.5	1.04	2.15	0.403
DLEU1	0.00858	1.82	1.16	2.83	0.596
DLG2	0.0112	1.91	1.16	3.15	0.646
DLL4	0.0023	1.87	1.25	2.81	0.628
DMBT1	0.00122	1.24	1.09	1.4	0.212
DNAAF5	0.0222	1.77	1.08	2.88	0.57
DNAH10OS	0.0404	2.82	1.05	7.61	1.04
DNAH11	0.0489	1.31	1	1.72	0.271
DNAH2	0.000708	1.82	1.29	2.58	0.6
DNAJC10	0.0057	1.57	1.14	2.16	0.45
DNAJC12	0.0209	1.2	1.03	1.4	0.181
DNAJC3	0.00155	2.04	1.31	3.17	0.713
DNAJC6	0.0287	1.71	1.06	2.77	0.537
`DNAJC9-AS1`	0.034	0.781	0.622	0.981	-0.247
DNASE1L3	0.0313	0.746	0.571	0.974	-0.294
DNASE2	0.0134	0.546	0.338	0.882	-0.605
DNER	0.0139	1.42	1.07	1.89	0.353
DNM1P32	0.00014	2.03e+14	8830000	4.69e+21	32.9
DNM3OS	0.0013	1.94	1.3	2.9	0.662
DNMT1	0.0337	0.557	0.325	0.956	-0.585
DNMT3A	0.0273	1.58	1.05	2.36	0.456
DOCK11P1	0.0144	2.08e+23	44400	9.79e+41	53.7
DOCK2	0.036	0.689	0.487	0.976	-0.372
DOCK5	0.0412	1.5	1.02	2.21	0.404
DOK2	0.00444	0.638	0.468	0.87	-0.449
DOK4	0.00579	1.54	1.13	2.08	0.429
DOK6	0.0182	2.57	1.17	5.65	0.946
DPAGT1	0.00178	2.06	1.31	3.25	0.725
DPCR1	0.00214	1.3	1.1	1.54	0.263
DPEP2	0.0386	0.569	0.333	0.971	-0.564
DPH3P2	0.0279	70300	3.36	1.47e+09	11.2
`DPP9-AS1`	0.0499	0.00346	1.2e-05	0.996	-5.67
DPY19L1	0.00873	1.87	1.17	2.97	0.624
DPY19L2	0.00694	1.6	1.14	2.24	0.468
DPY19L2P4	0.0354	2.88	1.08	7.74	1.06
DPY19L3	0.0233	1.63	1.07	2.49	0.489
DPY19L4	0.00944	2.18	1.21	3.94	0.781
`DPYD-AS2`	0.0292	8.46e-18	3.83e-33	0.0187	-39.3
DRAP1	0.0179	0.519	0.302	0.893	-0.655
DRP2	0.0296	6.49	1.2	35	1.87
DSC3	0.00738	0.88	0.801	0.966	-0.128
`DSCAM-AS1`	0.000318	2.05	1.39	3.04	0.72
DSCAS	0.0218	151	2.08	11000	5.02
DSCC1	0.045	1.68	1.01	2.79	0.519
DSG2	0.0431	1.39	1.01	1.9	0.327
DSG3	0.00447	0.875	0.797	0.959	-0.134
DSP	0.0422	0.799	0.644	0.992	-0.224
DSTN	0.00739	2.03	1.21	3.41	0.708
DTWD1	0.0131	2.24	1.19	4.24	0.808
DTX4	0.00473	1.39	1.11	1.76	0.333
DUOX1	0.00378	0.733	0.594	0.905	-0.31
DUOXA1	0.0201	0.827	0.704	0.971	-0.19
DUS3L	0.048	0.579	0.337	0.995	-0.546
DUSP12P1	0.0186	4.32e+24	13400	1.39e+45	56.7
DUSP2	0.0209	0.677	0.487	0.943	-0.39
DUSP27	0.00646	1.71	1.16	2.52	0.538
DUSP4	0.0172	1.27	1.04	1.54	0.238
DYNLL1	0.0319	0.464	0.23	0.936	-0.768
`DYX1C1-CCPG1`	0.000921	7.93	2.33	27	2.07
EAF2	0.0146	0.635	0.442	0.914	-0.454
EBAG9	0.0294	1.72	1.06	2.81	0.543
EBF2	0.00308	2.62	1.38	4.95	0.962
EBI3	0.0143	0.599	0.398	0.903	-0.512
ECEL1	0.0128	1.27	1.05	1.52	0.235
ECHDC1	0.0034	2.63	1.38	5.03	0.968
ECM2	0.0285	1.52	1.05	2.21	0.419
ECT2L	0.0278	3.05	1.13	8.23	1.11
EDEM3	0.0234	1.7	1.07	2.69	0.53
EEF1A1P27	0.00408	1.39e+63	1.13e+20	1.72e+106	145
EEF1B2P4	0.000109	1240000	1020	1.52e+09	14
EEF1B2P5	0.0113	3.25e+13	1130	9.33e+23	31.1
EEF1GP6	0.00766	1.17e+42	1.4e+11	9.75e+72	96.9
EEF2K	0.0258	1.75	1.07	2.88	0.562
`EFCAB6-AS1`	0.0197	3.76e-16	4.11e-29	0.00344	-35.5
EFEMP2	0.0304	1.31	1.03	1.67	0.269
EFNA1	0.0468	1.43	1.01	2.05	0.36
EFNA2	0.00155	1.63	1.2	2.2	0.488
EFNB1	0.0333	0.78	0.62	0.981	-0.249
EFTUD1P2	0.00657	8.52e+17	1e+05	7.25e+30	41.3
`EGFR-AS1`	0.00388	5.31	1.71	16.5	1.67
EGLN1	0.00278	2.11	1.29	3.44	0.746
EID1	0.0154	1.73	1.11	2.7	0.549
EID3	0.0268	0.603	0.385	0.944	-0.507
EIF2AK1	0.00086	3.42	1.66	7.03	1.23
EIF2D	0.0175	2.28	1.16	4.52	0.826
`EIF3J-AS1`	0.0427	1.67	1.02	2.76	0.516
EIF4A1P6	0.0279	1.62e+34	5140	5.11e+64	78.8
EIF4EP1	0.0423	2.89	1.04	8.03	1.06
ELAVL3	0.0391	6.51	1.1	38.6	1.87
ELDR	0.0285	5.84	1.2	28.3	1.76
ELF5	0.0206	1.22	1.03	1.43	0.195
ELL3	0.029	1.42	1.04	1.94	0.35
ELOF1	0.0324	0.476	0.241	0.94	-0.742
EMC10	0.0305	1.69	1.05	2.7	0.522
`EML2-AS1`	0.0162	0.508	0.292	0.882	-0.677
EMP1	0.0237	0.805	0.668	0.971	-0.216
ENC1	0.0308	1.33	1.03	1.71	0.282
ENOX1	0.00484	2.19	1.27	3.78	0.784
ENPP1	0.00145	1.69	1.22	2.34	0.527
EPAS1	0.0226	1.43	1.05	1.95	0.359
EPCAM	0.0295	1.2	1.02	1.42	0.185
EPDR1	0.00795	1.41	1.09	1.82	0.345
EPHA5	0.000401	24	4.13	140	3.18
`EPHA5-AS1`	0.0203	2.78	1.17	6.58	1.02
EPHB6	0.00501	0.732	0.588	0.91	-0.312
EPHX4	0.00529	1.55	1.14	2.11	0.438
`EPPIN-WFDC6`	0.0474	23.2	1.04	519	3.14
EPS15L1	0.0443	0.439	0.197	0.979	-0.823
EPS8L3	0.0365	1.14	1.01	1.3	0.134
ERBB2	0.00324	1.29	1.09	1.53	0.257
ERCC3	0.0468	2.04	1.01	4.12	0.713
ERGIC1	0.0119	1.51	1.09	2.08	0.411
ERICH6B	0.00012	5.89	2.39	14.5	1.77
ERLEC1	0.00288	2	1.27	3.16	0.694
`ERVFRD-1`	0.0204	3.91e-12	8.98e-22	0.017	-26.3
ESAM	0.0279	1.52	1.05	2.21	0.421
ESD	0.0342	1.93	1.05	3.56	0.659
ESM1	0.00185	1.44	1.15	1.82	0.367
ESPNP	0.00768	1.66	1.14	2.41	0.508
ESYT2	0.0112	1.74	1.13	2.67	0.553
ETFB	0.00845	0.583	0.39	0.871	-0.54
ETNPPL	0.0492	1.84	1	3.36	0.607
ETV1	0.0108	1.36	1.07	1.72	0.308
EVL	0.00846	0.669	0.496	0.902	-0.402
`EVX1-AS`	0.0208	2.29	1.13	4.63	0.829
EXD2	0.0202	1.82	1.1	3.01	0.598
F12	0.0373	0.754	0.578	0.983	-0.282
F7	0.00908	1.8	1.16	2.81	0.59
F8A3	0.0166	1.21	1.04	1.41	0.19
FA2H	0.0451	1.27	1.01	1.62	0.242
FAAH	0.0424	1.35	1.01	1.81	0.303
FAAP20	0.0264	1.47	1.05	2.07	0.387
FADS2	0.0464	1.21	1	1.46	0.192
FAHD2P1	0.000241	2.38	1.5	3.78	0.867
FAM101A	0.0196	1.27	1.04	1.54	0.236
FAM102A	0.00859	0.638	0.456	0.892	-0.45
FAM102B	0.0493	1.44	1	2.08	0.366
FAM106A	0.0028	5.13	1.76	15	1.64
FAM108A8P	0.00766	6.67e+10	738	6.02e+18	24.9
FAM108A9P	0.000944	2.6e+27	1.47e+11	4.6e+43	63.1
FAM114A1	0.0229	1.75	1.08	2.84	0.56
FAM127C	0.0374	0.706	0.508	0.98	-0.348
FAM129C	0.000995	0.0088	0.000526	0.147	-4.73
FAM133A	0.0444	1.89	1.02	3.51	0.636
FAM135B	0.0342	9.89e-17	1.51e-31	0.0649	-36.9
FAM13A	0.000644	1.64	1.24	2.18	0.496
FAM150A	0.0104	1.96	1.17	3.29	0.675
FAM177A1P1	0.0152	936000	14.2	6.16e+10	13.7
FAM177B	0.00207	1.83	1.25	2.68	0.603
FAM182A	0.0339	0.74	0.561	0.977	-0.301
FAM183DP	0.00192	10.2	2.36	44.6	2.33
FAM189A1	0.00224	1.69	1.21	2.36	0.522
FAM207BP	0.0359	2.08	1.05	4.13	0.733
FAM20C	0.0255	1.4	1.04	1.88	0.336
FAM212A	0.00672	0.757	0.619	0.926	-0.278
FAM222B	0.0175	2.14	1.14	4	0.76
FAM230A	0.0497	529	1.01	277000	6.27
FAM24A	0.00682	2.08e+14	8820	4.89e+24	33
FAM26E	0.0383	2.75	1.06	7.15	1.01
FAM46A	0.00392	1.56	1.15	2.11	0.443
FAM53B	0.00848	0.582	0.388	0.871	-0.542
FAM57A	0.0296	0.657	0.45	0.959	-0.42
FAM73A	0.0256	2.07	1.09	3.91	0.725
FAM73B	0.0283	0.519	0.289	0.933	-0.656
FAM76B	0.0445	1.53	1.01	2.33	0.427
FAM78A	0.0247	0.58	0.361	0.933	-0.545
FAM84B	0.0254	1.57	1.06	2.34	0.452
FAM86B2	0.0257	2.73	1.13	6.61	1
FAM86EP	0.0492	1.7	1	2.88	0.53
FAM86JP	0.0487	0.687	0.472	0.998	-0.376
FAM90A11P	0.0367	17500	1.83	1.67e+08	9.77
FAM91A3P	0.00602	74.7	3.44	1620	4.31
FAM95B1	0.000209	0.335	0.188	0.597	-1.09
FAM9A	0.0199	42.8	1.81	1010	3.76
FANCB	0.0488	0.515	0.266	0.997	-0.664
FAR2	0.01	1.49	1.1	2.02	0.399
FARP1	0.00437	1.44	1.12	1.86	0.367
FASLG	0.0352	0.641	0.424	0.97	-0.444
FASN	0.0027	1.67	1.19	2.33	0.512
FAT2	0.000408	0.793	0.697	0.902	-0.232
FBLL1	0.0132	1.73	1.12	2.66	0.547
FBLN5	0.00086	1.59	1.21	2.09	0.465
FBN1	0.00255	1.39	1.12	1.73	0.331
FBN3	0.0241	1.37	1.04	1.81	0.318
FBXL19	0.0461	1.86	1.01	3.43	0.622
`FBXL19-AS1`	0.000543	3.5	1.72	7.12	1.25
FBXL3	0.0289	1.79	1.06	3	0.58
FBXL8	0.00411	1.77	1.2	2.62	0.573
FBXO24	0.048	2.75	1.01	7.5	1.01
FBXO25	0.00634	0.459	0.262	0.803	-0.779
FBXO28	0.0398	1.93	1.03	3.62	0.659
FCAR	0.00444	1.62	1.16	2.26	0.482
FCER2	0.00593	0.0137	0.000644	0.291	-4.29
FCRL2	0.0494	0.357	0.127	0.997	-1.03
FCRL3	0.0152	0.355	0.154	0.82	-1.03
FCRL6	0.0401	0.462	0.221	0.966	-0.772
FDCSP	0.0481	0.82	0.674	0.998	-0.198
FDPSP2	0.0416	0.00372	1.71e-05	0.809	-5.59
FDPSP8	0.0378	61.7	1.26	3020	4.12
FEM1AP2	0.027	64.6	1.6	2600	4.17
FENDRR	0.0108	1.41	1.08	1.85	0.347
FER1L4	0.00404	1.35	1.1	1.65	0.299
FERMT2	0.0167	1.35	1.06	1.72	0.299
FERMT3	0.0179	0.714	0.54	0.944	-0.337
FEZF1	0.00805	1.51	1.11	2.05	0.413
`FEZF1-AS1`	0.0309	1.34	1.03	1.74	0.29
FGB	0.0375	1.19	1.01	1.4	0.172
FGD2	0.0314	0.658	0.449	0.963	-0.419
FGD3	0.00687	0.552	0.358	0.849	-0.595
FGD5	0.0482	1.48	1	2.19	0.394
`FGF10-AS1`	0.0159	1130000	13.6	9.31e+10	13.9
FGF14	0.019	2.75	1.18	6.41	1.01
FGF7P1	0.0214	652000	7.26	5.86e+10	13.4
FGFRL1	0.00871	1.42	1.09	1.85	0.351
FGG	0.00953	1.33	1.07	1.65	0.285
FGL2	0.0225	0.717	0.539	0.954	-0.333
FHL2	0.0421	1.3	1.01	1.66	0.259
FHL5	0.037	3.06	1.07	8.75	1.12
FKBP10	0.00102	1.38	1.14	1.67	0.322
FKBP4P6	0.00639	1.16e+13	4730	2.85e+22	30.1
FKBP6	0.0165	0.379	0.171	0.838	-0.971
FKBP7	0.00671	1.65	1.15	2.37	0.501
FKBP9	0.00233	2.03	1.29	3.21	0.709
FKSG51	0.00641	0.68	0.515	0.897	-0.386
FLJ21408	0.0373	2.68	1.06	6.78	0.986
FLJ46284	0.000501	101	7.52	1370	4.62
FLOT1	0.0354	1.66	1.04	2.66	0.507
FLRT3	0.0454	1.24	1	1.52	0.212
FLT1	0.0308	1.48	1.04	2.1	0.39
FLT3LG	0.0335	0.701	0.505	0.973	-0.356
FLT4	0.047	1.66	1.01	2.73	0.506
FMN2	0.0416	1.75	1.02	3.01	0.562
FMNL3	0.0133	0.526	0.316	0.875	-0.643
FMOD	0.0315	1.27	1.02	1.57	0.236
FN1	0.0106	1.19	1.04	1.37	0.177
FN3K	0.0348	1.32	1.02	1.7	0.277
FNBP1	0.0336	0.597	0.371	0.961	-0.516
FNBP1L	0.0241	1.52	1.06	2.19	0.419
FNBP1P1	0.0443	2.69	1.03	7.07	0.991
FNDC3A	0.000143	1.99	1.4	2.85	0.69
FNDC3B	0.017	1.68	1.1	2.57	0.519
FNTAP2	0.0393	359000	1.87	6.9e+10	12.8
FOXA1	0.00199	1.38	1.12	1.69	0.319
FOXA2	0.0318	1.22	1.02	1.46	0.199
FOXA3	0.0322	1.19	1.01	1.39	0.171
FOXC1	0.0481	0.752	0.566	0.998	-0.286
FOXC2	0.00431	1.38	1.11	1.72	0.322
FOXD1	0.009	0.753	0.608	0.931	-0.284
`FOXD1-AS1`	0.0057	0.769	0.638	0.926	-0.263
FOXF1	0.00748	1.67	1.15	2.43	0.514
`FOXG1-AS1`	0.00307	42.2	3.54	503	3.74
FOXN1	0.00501	0.771	0.643	0.925	-0.26
FOXP3	0.00236	0.503	0.323	0.783	-0.688
FOXP4	0.00987	1.71	1.14	2.56	0.535
FOXR2	0.0028	1.79	1.22	2.62	0.583
FRMD5	0.00921	1.61	1.13	2.31	0.478
FRY	0.00761	1.47	1.11	1.95	0.385
FSIP2	0.0194	3.59	1.23	10.5	1.28
FSTL1	0.00647	1.32	1.08	1.62	0.279
`FTCD-AS1`	0.0246	32.4	1.56	672	3.48
FTH1P21	0.000362	76.8	7.07	835	4.34
FTLP17	0.000355	1.66e+09	14400	1.9e+14	21.2
FTSJ3	0.047	1.71	1.01	2.89	0.534
FUCA2	0.0014	2.15	1.34	3.44	0.765
FURIN	0.0134	1.44	1.08	1.92	0.363
FUT4	0.0172	1.47	1.07	2.03	0.388
FXYD2	0.0448	0.717	0.519	0.992	-0.332
FZD2	0.049	1.34	1	1.79	0.292
FZD4	0.012	1.51	1.09	2.08	0.411
GAB3	0.0222	0.432	0.21	0.887	-0.839
GABRA1	0.014	16.8	1.77	159	2.82
GABRA2	0.000189	4.08	1.95	8.53	1.41
GABRB2	0.000224	2.58	1.56	4.27	0.948
GABRG2	0.000505	49.5	5.49	446	3.9
GAL3ST1	0.0443	1.23	1.01	1.51	0.208
GAL3ST2	0.000946	1.59	1.21	2.09	0.463
GALK2	0.0156	2.02	1.14	3.58	0.704
GALNS	0.0231	1.64	1.07	2.52	0.496
GALNT12	0.0143	1.29	1.05	1.59	0.258
GALNT15	2.35e-05	2.49	1.63	3.8	0.912
GALNT2	0.00922	1.58	1.12	2.24	0.46
GALNT3	0.0219	1.45	1.06	1.99	0.37
GALNT4	0.0187	1.35	1.05	1.73	0.298
GALNT7	0.000931	1.54	1.19	1.98	0.429
GALNTL6	2.64e-05	1.63	1.3	2.05	0.49
GALR2	0.0331	1.77	1.05	2.99	0.57
GANAB	0.00757	2.29	1.25	4.22	0.83
GAPDHP28	0.0143	5.97e+19	9090	3.91e+35	45.5
GAPDHP41	0.000211	2.85e+129	9.63e+60	8.44e+197	298
GAPDHP60	0.0463	7.01e-05	5.75e-09	0.855	-9.57
GAPLINC	0.0213	1.59	1.07	2.37	0.466
GART	0.0252	2.06	1.09	3.87	0.722
GAS2	0.0493	1.44	1	2.08	0.366
GAS2L3	0.0404	1.52	1.02	2.28	0.422
GATA6	0.0284	1.39	1.04	1.87	0.33
GATAD1	0.0204	1.93	1.11	3.36	0.657
GATSL3	0.0157	0.629	0.432	0.916	-0.464
GBAS	0.0323	1.42	1.03	1.97	0.354
GBP1P1	0.0464	0.765	0.588	0.996	-0.267
GBP2	0.0059	0.737	0.593	0.916	-0.305
GBP6	0.00415	0.816	0.71	0.938	-0.203
GCA	0.0451	1.53	1.01	2.32	0.426
GCC2	0.00163	2.01	1.3	3.11	0.7
`GCC2-AS1`	0.0126	4.08	1.35	12.3	1.41
GCM1	0.00152	2540	19.9	323000	7.84
GCN1L1	0.0363	1.91	1.04	3.51	0.649
GCNT1	0.0221	1.35	1.04	1.75	0.303
GCNT1P1	0.0358	58.5	1.31	2610	4.07
GCNT4	0.00336	0.253	0.101	0.634	-1.37
GCOM2	0.0155	0.145	0.0303	0.693	-1.93
GCSAM	0.0146	0.553	0.343	0.889	-0.593
GDE1	0.00585	2.26	1.27	4.04	0.816
GDPD4	0.000193	5.6	2.26	13.8	1.72
GFOD1	0.00316	0.565	0.387	0.826	-0.57
GFPT1	0.00318	1.53	1.15	2.03	0.427
GFRA2	0.0296	1.76	1.06	2.91	0.562
GGPS1	0.00221	2.64	1.42	4.91	0.97
GGTA1P	0.0374	0.672	0.462	0.977	-0.397
GGTLC2	0.0381	10.4	1.14	95.3	2.34
GH2	0.0178	3.42	1.24	9.44	1.23
`GHc-210E9.2`	0.00148	11900	36.5	3850000	9.38
GHRH	0.00175	4.91	1.81	13.3	1.59
GHRL	0.0141	0.323	0.131	0.796	-1.13
GIF	0.00178	13.8	2.66	71.7	2.63
GIMAP1	0.0419	0.547	0.306	0.978	-0.604
`GIMAP1-GIMAP5`	0.0325	0.633	0.416	0.963	-0.457
GIMAP4	0.0492	0.766	0.588	0.999	-0.266
GIMAP5	0.0201	0.712	0.535	0.948	-0.34
GIMAP7	0.0376	0.747	0.567	0.983	-0.292
GJB4	0.0266	0.758	0.593	0.968	-0.277
GJB5	0.0308	0.847	0.729	0.985	-0.166
GJD3	0.0395	3.59	1.06	12.1	1.28
GLB1	0.0354	1.58	1.03	2.42	0.458
GLDN	0.00382	2.42	1.33	4.39	0.882
GLG1	0.0283	1.75	1.06	2.9	0.562
GLIS1	0.0018	1.95	1.28	2.96	0.668
GLIS2	0.00265	1.5	1.15	1.96	0.407
GLO1	0.0411	0.657	0.439	0.983	-0.42
GLP2R	0.00597	3.19	1.4	7.29	1.16
GLRA2	0.0489	3.14	1.01	9.79	1.14
GLRX3	0.048	0.568	0.324	0.995	-0.566
GLRX3P2	0.0264	0.0118	0.000234	0.595	-4.44
GLT6D1	6.66e-07	8.48e+17	7.24e+10	9.94e+24	41.3
GLT8D2	0.00565	1.47	1.12	1.93	0.384
GLTP	0.00179	0.617	0.456	0.835	-0.483
GLTPD2	0.00599	1.72	1.17	2.54	0.544
GLYATL3	0.018	1.41	1.06	1.87	0.341
GMDS	0.0424	1.26	1.01	1.58	0.232
GMFG	0.0499	0.777	0.603	1	-0.253
GNA14	0.0265	1.47	1.05	2.07	0.387
GNAS	0.00302	1.8	1.22	2.64	0.585
GNAT2	0.011	61.5	2.57	1470	4.12
GNAT3	0.0309	1.71	1.05	2.78	0.535
GNB1	0.0199	2.29	1.14	4.59	0.828
GNG11	0.0476	1.46	1	2.13	0.38
GNG13	0.0274	2.68	1.12	6.44	0.986
GNG8	0.00437	0.306	0.136	0.691	-1.18
GNL3LP1	0.0287	3.4	1.14	10.2	1.22
GNLY	0.0124	0.811	0.688	0.956	-0.209
GNPAT	0.0146	2.1	1.16	3.79	0.74
GNPNAT1	0.0204	1.7	1.09	2.66	0.53
GNPTG	0.0237	2.14	1.11	4.13	0.759
GOLGA8Q	0.0302	4.2	1.15	15.3	1.43
GOLGA8T	0.034	14.1	1.22	163	2.65
GOLM1	0.0179	1.32	1.05	1.66	0.279
GOLPH3	0.0112	1.75	1.14	2.69	0.558
GOLT1A	0.0201	1.26	1.04	1.53	0.23
GOPC	0.0234	1.87	1.09	3.21	0.625
GORASP2	0.02	2.11	1.12	3.95	0.746
GOT1	0.0287	0.595	0.373	0.947	-0.52
GPALPP1	0.00193	2.78	1.46	5.29	1.02
GPATCH2	0.05	1.87	1	3.5	0.626
GPC1	0.0132	0.72	0.555	0.934	-0.328
GPC5	0.00521	2.02	1.23	3.31	0.704
GPNMB	0.0222	0.838	0.72	0.975	-0.177
GPR139	0.00161	6.15e+13	166000	2.28e+22	31.8
GPR151	0.0125	1630	4.91	543000	7.4
GPR171	0.0367	0.701	0.503	0.978	-0.355
GPR174	0.0495	0.449	0.202	0.998	-0.802
GPR179	0.0322	67.4	1.43	3180	4.21
GPR18	0.0225	0.442	0.219	0.891	-0.817
GPR180	0.0368	1.9	1.04	3.48	0.643
GPR183	0.0359	0.725	0.537	0.979	-0.321
GPR4	0.0106	1.87	1.16	3.02	0.626
GPR87	0.0423	0.888	0.792	0.996	-0.119
GPRC5A	0.00797	1.3	1.07	1.58	0.264
GPRC6A	0.00098	658	13.9	31100	6.49
GPX8	0.00383	1.52	1.14	2.02	0.418
GRAMD1A	0.039	1.44	1.02	2.03	0.364
GRAP2	0.00761	0.486	0.287	0.826	-0.721
GRB10	0.00573	1.55	1.14	2.11	0.438
GREB1L	0.000578	2.21	1.41	3.47	0.793
GRHL3	0.00883	0.807	0.688	0.948	-0.214
GRIN2B	0.0194	6.4	1.35	30.4	1.86
GRIN3A	0.0173	0.00431	4.86e-05	0.382	-5.45
GRK6P1	0.0296	3.53e-05	3.44e-09	0.362	-10.3
GRPR	0.00355	3.22	1.47	7.08	1.17
`GS1-120K12.4`	0.00138	4.1	1.73	9.75	1.41
`GS1-184P14.2`	0.016	0.478	0.262	0.871	-0.738
`GS1-204I12.3`	0.00112	7140000	540	9.45e+10	15.8
`GS1-251I9.3`	0.0245	4450000	7.16	2.77e+12	15.3
`GS1-293C5.1`	0.00755	3.14	1.36	7.29	1.15
`GS1-309P15.2`	0.0126	4.26	1.36	13.3	1.45
`GS1-393G12.14`	0.0106	2.24	1.21	4.16	0.807
`GS1-433O24.1`	0.0154	5360000	19.3	1.49e+12	15.5
GSC	0.0107	1.61	1.12	2.32	0.475
GSDMC	0.029	0.826	0.695	0.981	-0.192
GSE1	0.0106	1.56	1.11	2.21	0.448
GSTM5P1	0.000328	221	11.6	4200	5.4
GTF2A2	0.0351	1.86	1.04	3.32	0.622
GTF2IP13	0.00939	27	2.25	324	3.3
GTF2IRD2B	0.0242	1.7	1.07	2.7	0.531
GTF3C1	0.0445	0.538	0.294	0.985	-0.62
GTSF1L	0.00914	0.0166	0.000763	0.362	-4.1
GUCA2A	0.000455	2.06	1.38	3.09	0.723
GUCY1B2	0.042	1.58	1.02	2.45	0.455
GUCY2C	0.0397	1.56	1.02	2.37	0.442
GUCY2F	0.0107	4.34e+11	501	3.77e+20	26.8
GUCY2GP	0.00189	988000	163	5.97e+09	13.8
GUSB	0.04	1.51	1.02	2.24	0.414
GUSBP6	0.0284	7.37e+09	11	4.92e+18	22.7
GYG2	0.00673	1.4	1.1	1.79	0.339
GZMA	0.0165	0.795	0.66	0.959	-0.229
GZMB	0.0325	0.833	0.705	0.985	-0.183
GZMH	0.014	0.769	0.624	0.948	-0.263
GZMK	0.00753	0.697	0.535	0.908	-0.361
GZMM	0.0171	0.682	0.497	0.934	-0.383
H2AFB3	0.0475	0.454	0.208	0.991	-0.789
H3F3AP1	0.00837	146000	21.1	1e+09	11.9
H6PD	0.0481	1.54	1	2.35	0.429
HAMP	0.019	0.658	0.464	0.934	-0.418
HAP1	0.0264	0.745	0.574	0.966	-0.295
HAVCR1	0.00885	2.57	1.27	5.22	0.945
HAVCR2	0.0315	0.722	0.537	0.972	-0.326
HCG15	0.025	2.33	1.11	4.89	0.846
HCLS1	0.0444	0.783	0.617	0.994	-0.244
HCN1	0.000466	3.17	1.66	6.06	1.15
HCST	0.0271	0.783	0.631	0.973	-0.244
`HDAC11-AS1`	0.0324	7.55	1.19	48.1	2.02
HDDC2	0.0272	1.8	1.07	3.04	0.589
HEATR1	0.00739	2.1	1.22	3.62	0.743
HEATR6	0.00436	2.31	1.3	4.11	0.838
HEATR9	0.0238	0.00177	7.24e-06	0.431	-6.34
HELZ	0.0249	1.92	1.09	3.39	0.652
HERC2P10	0.0409	59.3	1.19	2970	4.08
HES2	0.0412	0.844	0.717	0.993	-0.17
HES4	0.0382	1.35	1.02	1.79	0.299
HEXA	0.0463	1.64	1.01	2.66	0.493
`HEXDC-IT1`	0.00457	43.4	3.2	587	3.77
HFE	0.0487	1.48	1	2.17	0.389
HFM1	0.000296	27.2	4.54	162	3.3
HGF	0.0166	1.96	1.13	3.4	0.672
HGSNAT	0.0438	1.53	1.01	2.3	0.423
HHIPL1	0.00413	1.82	1.21	2.73	0.597
HIBCH	0.0437	0.624	0.394	0.987	-0.472
HID1	0.00794	1.23	1.06	1.44	0.21
`HIF1A-AS2`	0.0419	2.51	1.03	6.07	0.919
HINT3	0.0163	1.76	1.11	2.79	0.565
HIST1H1B	0.0394	0.425	0.188	0.959	-0.856
HIST1H2APS2	0.038	319	1.38	74100	5.77
HIST1H2BM	0.0439	0.364	0.136	0.973	-1.01
HIST3H2A	0.0208	1.37	1.05	1.78	0.313
HIST3H2BA	0.044	2.06	1.02	4.14	0.721
`HLA-DPA3`	0.0479	74.4	1.04	5320	4.31
HLF	0.031	0.659	0.452	0.963	-0.416
`HLX-AS1`	0.039	62.6	1.23	3180	4.14
`HM13-AS1`	0.0325	1.65	1.04	2.6	0.498
HMGA1P8	0.0134	1.77	1.13	2.77	0.569
HMGB1	0.00601	2.22	1.26	3.93	0.799
HMGB1P17	0.0389	0.00526	3.61e-05	0.766	-5.25
HMGB1P5	0.0246	1.51	1.05	2.17	0.414
HMGB3P1	0.0142	1.73e+08	45.3	6.63e+14	19
HMGB3P10	0.0345	0.023	0.000698	0.76	-3.77
HMGB3P12	0.02	1.34e+10	39.4	4.55e+18	23.3
HMGB3P30	0.0462	1730000	1.27	2.36e+12	14.4
HMGB3P7	0.0371	271	1.4	52400	5.6
HMGCS1	0.0147	1.41	1.07	1.87	0.346
HMGN1	0.0133	2.21	1.18	4.15	0.795
HMGN1P14	0.00377	33100	28.9	37800000	10.4
HMGN1P24	0.000185	49.8	6.42	387	3.91
HMGN1P36	0.0254	1.73	1.07	2.8	0.548
HMGN1P37	0.0214	1.77	1.09	2.87	0.569
HMGN1P4	0.00895	0.473	0.27	0.829	-0.749
HMGN2P28	0.0155	3.56	1.27	9.95	1.27
`HMMR-AS1`	0.00126	4.19e+10	14700	1.19e+17	24.5
HNF1A	0.029	1.27	1.02	1.56	0.235
HNF4A	0.0388	1.23	1.01	1.51	0.211
HNF4G	0.00949	1.43	1.09	1.88	0.36
HNRNPA1P18	0.00766	1.17e+42	1.4e+11	9.75e+72	96.9
HNRNPA1P21	0.00849	0.487	0.285	0.832	-0.719
HNRNPA1P28	0.000392	54.8	5.99	501	4
HNRNPA1P33	0.0465	0.856	0.735	0.998	-0.155
HNRNPA1P40	0.0463	16.5	1.05	260	2.8
HNRNPA1P41	0.00202	6.88e-14	3.02e-22	1.57e-05	-30.3
HNRNPA1P45	0.0169	2590	4.09	1640000	7.86
HNRNPA1P46	0.0101	3.6e+07	62.7	2.06e+13	17.4
HNRNPA1P51	0.000454	32500	97.8	10800000	10.4
HNRNPA1P52	0.025	15500	3.36	71500000	9.65
HNRNPA1P73	1.55e-05	5610000	4880	6.46e+09	15.5
HNRNPA1P8	0.0018	2.43	1.39	4.23	0.887
HNRNPA2B1	0.00695	3.63	1.42	9.26	1.29
HNRNPA3P2	0.0162	9.46e-09	2.72e-15	0.0328	-18.5
HNRNPCP7	0.000494	3.31	1.69	6.5	1.2
HNRNPH1P2	0.0147	9.9e+75	9.04e+14	1.08e+137	175
HNRNPKP1	0.0211	9.73	1.41	67.2	2.27
HNRNPLP1	0.00578	3.32e-09	3.16e-15	0.00349	-19.5
HNRNPU	0.0396	2.6	1.05	6.45	0.954
HNRNPUL2	0.0142	2.88	1.24	6.72	1.06
HOMER2P2	0.0109	1.17e+11	353	3.88e+19	25.5
HOTAIR	0.00355	1.62	1.17	2.25	0.484
HOTAIR_4	6.24e-05	5.62	2.41	13.1	1.73
HOTAIR_5	0.00154	2.99	1.52	5.88	1.09
HOTAIRM1_2	0.0137	1.69	1.11	2.57	0.527
HOTTIP	0.0243	1.43	1.05	1.96	0.36
`HOXA-AS2`	0.0433	1.38	1.01	1.87	0.319
HOXA1	0.0219	1.68	1.08	2.62	0.519
HOXA10	0.00357	1.47	1.13	1.9	0.382
`HOXA10-AS`	0.0134	1.47	1.08	1.99	0.385
HOXA11	0.00764	1.41	1.1	1.81	0.343
`HOXA11-AS`	0.0197	1.3	1.04	1.63	0.266
`HOXA11-AS1_2`	0.015	1.86	1.13	3.06	0.62
HOXA13	0.0482	1.31	1	1.71	0.271
HOXA3	0.0132	1.57	1.1	2.25	0.453
HOXA5	0.0265	1.38	1.04	1.83	0.322
HOXA6	0.00248	1.6	1.18	2.17	0.469
`HOXB-AS4`	0.00355	2.41	1.34	4.37	0.882
HOXB13	0.0135	1.28	1.05	1.56	0.248
HOXC11	0.0205	1.33	1.04	1.68	0.282
HOXC12	0.013	1.44	1.08	1.93	0.368
HOXC6	0.0337	1.34	1.02	1.74	0.289
HPD	0.02	1.39	1.05	1.83	0.328
`HPN-AS1`	0.0207	5.91	1.31	26.6	1.78
HPRT1P1	0.000598	5.1e+14	2040000	1.28e+23	33.9
HPS1	0.0266	0.526	0.298	0.928	-0.642
HR	0.0159	0.788	0.649	0.956	-0.239
`HS1BP3-IT1`	0.0121	3.64	1.33	10	1.29
HSD17B10	0.0273	0.534	0.306	0.932	-0.627
HSD17B11	0.0151	1.37	1.06	1.77	0.317
HSD17B12	0.00602	1.78	1.18	2.68	0.574
HSD17B2	0.0355	1.2	1.01	1.42	0.183
HSD17B7	0.0477	1.77	1.01	3.11	0.571
HSP90AA1	0.00373	2.06	1.26	3.35	0.721
HSP90AA2P	0.0444	4.32	1.04	18	1.46
HSP90AB1	0.0263	1.75	1.07	2.87	0.56
HSP90B1	0.0472	1.66	1.01	2.73	0.505
HSPA5	0.00218	2.33	1.36	4.01	0.847
HSPB1	0.00466	0.733	0.591	0.909	-0.31
HSPB1P1	0.00347	0.747	0.614	0.908	-0.292
`HSPB2-C11orf52`	0.0068	1.92	1.2	3.09	0.654
HSPD1	0.0386	1.63	1.03	2.59	0.489
HTR1D	0.0442	1.37	1.01	1.86	0.314
HTR2A	0.0054	7.22	1.79	29.1	1.98
HTRA1	0.0291	1.33	1.03	1.73	0.287
HTRA3	0.00498	1.35	1.1	1.67	0.304
`HTT-AS`	4.38e-06	1.56e+15	5.12e+08	4.76e+21	35
HUS1	0.0416	1.82	1.02	3.25	0.6
IAPP	0.0283	26.5	1.42	497	3.28
IARS2	0.00173	2.76	1.46	5.21	1.02
IBTK	0.00676	2.09	1.23	3.57	0.739
ICA1	0.0263	1.24	1.03	1.51	0.219
ICOS	0.00183	0.397	0.222	0.71	-0.923
ICOSLG	0.000922	0.41	0.242	0.695	-0.891
IDH1	0.0436	1.32	1.01	1.73	0.278
IDI1	0.011	1.82	1.15	2.9	0.601
IDUA	0.0221	1.54	1.06	2.24	0.435
IER5L	0.0452	1.35	1.01	1.82	0.303
IFFO2	0.00432	0.707	0.558	0.897	-0.346
IFI16	0.0159	0.809	0.68	0.961	-0.212
IFI30	0.0332	0.723	0.536	0.974	-0.324
IFITM2	0.0232	1.26	1.03	1.53	0.229
IFITM9P	0.00728	70.7	3.15	1580	4.26
IFNA17	0.00513	8.02e+16	116000	5.53e+28	38.9
IFNA21	0.0261	81200000	8.76	7.53e+14	18.2
IFNAR1	0.0368	1.98	1.04	3.76	0.683
IFNG	0.022	0.624	0.416	0.934	-0.472
IFT81	0.0169	1.58	1.09	2.3	0.458
IGDCC4	0.0437	1.87	1.02	3.44	0.627
IGF2	0.0178	1.22	1.03	1.44	0.198
IGF2BP1	0.0206	1.32	1.04	1.67	0.277
IGFBPL1	0.0299	1.29	1.03	1.63	0.257
`IGHVII-62-1`	0.00766	7460	10.6	5240000	8.92
`IGHVIII-82`	0.0355	44.6	1.29	1540	3.8
`IGKV1OR-2`	0.0026	8.12	2.08	31.7	2.09
`IGKV1OR2-108`	0.0491	0.113	0.0129	0.992	-2.18
`IGKV3OR2-268`	0.0462	0.71	0.507	0.994	-0.343
`IGLV5-48`	0.0446	3.22	1.03	10.1	1.17
`IGLVIV-53`	0.00202	2.74e+11	15000	5.02e+18	26.3
`IGLVIVOR22-1`	0.0422	7.45	1.07	51.7	2.01
IGSF10	0.0146	1.45	1.08	1.96	0.372
IGSF6	0.0288	0.674	0.473	0.96	-0.395
IGSF9	0.0167	0.712	0.54	0.941	-0.339
IKBKG	0.0272	0.543	0.315	0.934	-0.611
IKZF1	0.0156	0.613	0.412	0.911	-0.49
IKZF3	0.00182	0.521	0.346	0.785	-0.652
IL10	0.0499	0.469	0.22	1	-0.758
IL10RA	0.013	0.678	0.499	0.921	-0.389
IL11	0.0472	1.25	1	1.55	0.221
`IL12A-AS1`	0.02	21.9	1.63	294	3.08
IL12RB1	0.0444	0.678	0.465	0.99	-0.388
IL12RB2	0.0131	0.749	0.595	0.941	-0.29
IL16	0.00945	0.643	0.461	0.898	-0.441
IL18RAP	0.0254	0.448	0.221	0.906	-0.804
IL1RN	0.0255	0.837	0.716	0.978	-0.178
IL20RB	0.0347	0.887	0.793	0.991	-0.12
`IL20RB-AS1`	0.032	0.345	0.13	0.913	-1.06
`IL21-AS1`	0.0376	1.55e-07	5.93e-14	0.406	-15.7
IL21R	0.0072	0.565	0.372	0.857	-0.572
IL27	0.0242	0.117	0.018	0.756	-2.15
IL2RA	0.0304	0.616	0.397	0.955	-0.485
IL2RB	0.0359	0.745	0.566	0.981	-0.294
IL34	0.0185	0.704	0.525	0.943	-0.351
IL36A	0.0359	0.616	0.392	0.969	-0.484
IL36B	0.029	0.112	0.0156	0.798	-2.19
IL36G	0.0329	0.845	0.724	0.986	-0.168
IL36RN	0.0201	0.715	0.54	0.949	-0.335
IL4I1	0.0343	0.749	0.573	0.979	-0.289
IL6R	0.0388	0.659	0.444	0.979	-0.417
IMMP2L	0.0262	1.72	1.07	2.78	0.543
INHA	0.0136	1.3	1.06	1.61	0.265
INHBA	0.0413	1.21	1.01	1.46	0.192
INO80B	0.0469	0.582	0.342	0.993	-0.541
INO80C	0.0167	0.618	0.416	0.916	-0.482
INPP1	0.00415	0.708	0.559	0.897	-0.345
INPP5K	0.0468	0.476	0.229	0.989	-0.742
INPPL1	0.028	1.57	1.05	2.35	0.452
INSIG2	0.0043	2.13	1.27	3.58	0.756
INSL3	0.0165	0.285	0.102	0.795	-1.25
INSL4	0.0034	1.59	1.17	2.17	0.464
INTS2	0.00538	2.05	1.24	3.4	0.718
IP6K3	0.0159	1.34	1.06	1.71	0.295
IPO13	0.0406	0.488	0.246	0.97	-0.717
IPO5	0.00109	2.55	1.45	4.48	0.937
IPO7	0.0479	1.66	1	2.76	0.509
IQCB2P	0.0293	40900	2.91	5.74e+08	10.6
IQCF2	0.02	63000	5.68	6.98e+08	11.1
IRGM	0.0169	0.00646	0.000103	0.404	-5.04
IRS2	0.00862	1.48	1.1	1.98	0.391
IRS4	0.0343	1.53	1.03	2.26	0.424
ISG20	0.042	0.759	0.582	0.99	-0.276
ISPD	0.0234	1.93	1.09	3.4	0.656
ITFG1	0.0111	2.13	1.19	3.81	0.755
ITFG3	0.0239	1.94	1.09	3.44	0.662
ITGA10	0.0477	1.46	1	2.13	0.38
ITGA5	0.0253	1.28	1.03	1.59	0.248
ITGAD	0.0484	0.0871	0.00771	0.982	-2.44
ITGAL	0.0174	0.711	0.537	0.942	-0.341
ITGB1	0.00806	1.72	1.15	2.56	0.541
ITGB2	0.0175	0.765	0.613	0.954	-0.268
`ITGB2-AS1`	0.0102	0.532	0.328	0.861	-0.632
ITGB7	0.0058	0.653	0.483	0.884	-0.425
ITPKC	0.0461	0.715	0.514	0.994	-0.336
`ITPR1-AS1`	0.0197	3.92	1.24	12.4	1.37
ITPRIPL2	0.012	1.6	1.11	2.32	0.473
ITSN1	0.00413	1.83	1.21	2.77	0.606
IVD	0.0267	1.55	1.05	2.29	0.439
IVL	0.0239	0.878	0.785	0.983	-0.13
IWS1	0.00857	3.27	1.35	7.9	1.18
IYD	0.045	1.4	1.01	1.94	0.334
JAK3	0.00581	0.612	0.432	0.868	-0.491
JAKMIP1	0.0106	0.427	0.223	0.82	-0.85
JDP2	0.0123	1.58	1.1	2.25	0.456
JMJD7	0.0368	0.688	0.485	0.977	-0.373
JRKL	0.00349	2.02	1.26	3.25	0.705
KANK4	0.0275	1.3	1.03	1.65	0.266
KANSL1	0.0219	1.97	1.1	3.5	0.676
KARSP2	0.0289	61200	3.11	1.2e+09	11
KAT2B	0.0304	0.629	0.413	0.957	-0.464
KATNBL1	0.0348	1.85	1.04	3.28	0.616
`KB-1247B1.1`	0.0132	1190	4.41	321000	7.08
`KB-1466C5.1`	0.0327	21.2	1.29	349	3.05
`KB-1592A4.14`	0.0109	6670	7.59	5860000	8.8
`KB-318B8.7`	0.00854	12.2	1.89	79	2.5
KBTBD6	0.0084	2.4	1.25	4.59	0.874
KBTBD7	0.000952	2.93	1.55	5.54	1.07
KCNA1	0.00204	1.64	1.2	2.24	0.492
KCNC2	0.00307	2.28	1.32	3.92	0.823
KCNE4	0.0455	1.56	1.01	2.4	0.443
KCNE5	0.0316	2.37	1.08	5.19	0.862
KCNG2	0.000942	2.49	1.45	4.27	0.911
KCNH5	6.94e-06	25.3	6.19	104	3.23
KCNH6	0.0188	6.57	1.37	31.6	1.88
KCNH8	0.00151	2.79	1.48	5.25	1.02
KCNJ10	0.025	0.208	0.0527	0.821	-1.57
KCNJ18	0.0323	1.3	1.02	1.66	0.266
KCNJ6	0.00235	3050	17.4	537000	8.02
KCNJ8	0.00739	1.9	1.19	3.03	0.64
KCNK15	0.000934	1.64	1.22	2.2	0.494
`KCNK15-AS1`	0.00268	2.26	1.33	3.84	0.814
KCNMA1	0.0478	0.747	0.559	0.997	-0.292
`KCNMA1-AS1`	0.0046	1.7	1.18	2.46	0.532
KCNQ3	5.61e-05	2.52	1.61	3.95	0.924
`KCNQ5-IT1`	0.0444	9.86e-05	1.23e-08	0.794	-9.22
KCTD20	0.0448	1.82	1.01	3.26	0.598
KCTD3	0.033	1.55	1.04	2.31	0.436
KCTD7	0.0363	1.9	1.04	3.46	0.641
KDELC1P1	0.0275	7760	2.7	22300000	8.96
KDELR1	0.00419	2.28	1.3	4.01	0.825
KDELR2	0.00269	2.22	1.32	3.72	0.795
KDELR3	0.0451	1.29	1.01	1.65	0.253
KDR	0.0352	1.48	1.03	2.13	0.392
KEAP1	0.0036	0.488	0.301	0.791	-0.717
KEL	0.0483	0.519	0.271	0.995	-0.655
KIAA0087	0.00629	2.32	1.27	4.23	0.84
KIAA0100	0.0255	1.87	1.08	3.23	0.624
KIAA0125P1	0.0214	3.18e+10	35.9	2.82e+19	24.2
KIAA0195	0.0171	1.76	1.11	2.81	0.568
KIAA0319	0.012	1.55	1.1	2.18	0.437
KIAA0408	0.0211	2.17	1.12	4.18	0.774
KIAA0907	0.0138	1.83	1.13	2.96	0.605
KIAA0930	0.00639	0.54	0.347	0.841	-0.616
KIAA1024	0.00386	2.7	1.38	5.31	0.995
KIAA1107	0.0314	2.24	1.07	4.66	0.806
KIAA1210	0.00015	76.3	8.12	717	4.33
KIAA1324	0.00814	1.16	1.04	1.3	0.151
KIAA1549	0.00166	1.74	1.23	2.46	0.554
KIAA1551	0.00818	0.575	0.382	0.867	-0.553
KIAA1614	0.0231	1.56	1.06	2.3	0.447
KIAA1715	0.0374	1.69	1.03	2.78	0.526
KIF13A	0.0305	0.694	0.499	0.966	-0.365
KIF1A	0.0401	1.19	1.01	1.4	0.173
KIF26B	0.00945	1.55	1.11	2.17	0.441
KIF5A	0.0197	1.89	1.11	3.23	0.636
KIFC3	0.0443	1.31	1.01	1.69	0.267
KIR3DP1	0.0189	3.29	1.22	8.89	1.19
KIT	0.0397	1.26	1.01	1.58	0.234
KITLG	0.0239	1.39	1.04	1.84	0.327
KLF13	0.0274	0.639	0.429	0.951	-0.448
KLF2P2	0.0455	19100	1.22	3e+08	9.86
KLF4	0.0263	0.772	0.614	0.97	-0.259
KLF7	0.0406	1.47	1.02	2.11	0.382
KLHDC8B	0.00493	0.607	0.428	0.86	-0.5
KLHL17	0.00673	1.74	1.17	2.59	0.553
KLHL18	0.00467	0.456	0.264	0.785	-0.786
KLHL31	0.0284	3.68	1.15	11.8	1.3
KLHL6	0.0334	0.531	0.296	0.951	-0.634
KLRB1	0.0116	0.611	0.417	0.896	-0.493
KLRC2	0.0421	0.656	0.437	0.985	-0.422
KLRD1	0.00816	0.606	0.418	0.878	-0.5
KLRK1	0.00403	0.658	0.495	0.875	-0.418
KMO	0.0231	0.454	0.23	0.897	-0.79
KNOP1	0.0254	1.95	1.09	3.49	0.666
KNOP1P2	0.0314	4110	2.11	8040000	8.32
KPNA5	0.0277	1.75	1.06	2.88	0.56
KRI1	0.0436	0.571	0.332	0.984	-0.56
KRT12	0.0125	4.42	1.38	14.2	1.49
KRT13	0.0403	0.93	0.867	0.997	-0.0729
KRT14	0.0173	0.928	0.872	0.987	-0.075
KRT15	0.0379	0.91	0.832	0.995	-0.0946
KRT16	0.0198	0.907	0.835	0.985	-0.098
KRT18P29	0.000223	138000	258	74400000	11.8
KRT18P54	0.0296	1.6e+18	63.9	4e+34	41.9
KRT18P56	0.036	506	1.5	171000	6.23
KRT24	0.0345	0.807	0.661	0.984	-0.214
KRT33A	0.0154	0.187	0.0482	0.726	-1.68
KRT5	0.00477	0.911	0.853	0.972	-0.0935
KRT6A	0.0376	0.928	0.864	0.996	-0.0752
KRT6C	0.0416	0.898	0.809	0.996	-0.108
KRT7	0.0219	1.15	1.02	1.29	0.136
KRT78	0.0099	0.754	0.609	0.934	-0.282
KRT83	0.0031	1.71	1.2	2.43	0.534
KRT87P	0.0245	1.41	1.05	1.91	0.346
KRT8P26	0.00563	523	6.22	44000	6.26
KRT8P39	0.039	3.78	1.07	13.4	1.33
KRT8P41	0.000141	415000	530	3.24e+08	12.9
KRT8P43	0.00879	72400	16.8	3.13e+08	11.2
`KRTAP10-1`	0.04	1.34e+10	2.9	6.24e+19	23.3
`KRTAP10-12`	0.02	1.64e+17	515	5.24e+31	39.6
`KRTAP10-8`	0.0186	6610	4.36	1e+07	8.8
`KRTAP10-9`	0.000686	3760000	601	2.35e+10	15.1
`KRTAP19-5`	0.0114	12.1	1.75	83.8	2.5
`KRTAP20-4`	0.0113	246	3.47	17400	5.51
`KRTAP24-1`	0.000362	4.21e+120	2.12e+54	8.34e+186	278
`KRTAP4-1`	0.0446	1.74	1.01	2.98	0.552
`KRTAP5-11`	0.017	29200000	21.6	3.96e+13	17.2
`KRTAP5-6`	0.0187	82.8	2.09	3290	4.42
L1TD1	0.0248	4.72	1.22	18.3	1.55
`LA16c-306A4.1`	0.0328	0.13	0.0199	0.846	-2.04
`LA16c-335H7.2`	0.00655	2.32	1.26	4.25	0.841
`LA16c-429E7.1`	0.0283	28.1	1.43	555	3.34
`LA16c-431H6.6`	0.0206	54.1	1.84	1590	3.99
`LA16c-444G7.1`	0.0429	19200	1.37	2.71e+08	9.87
LAG3	0.0278	0.774	0.616	0.972	-0.256
LAIR2	0.0431	0.606	0.373	0.985	-0.501
LAMC1	0.029	1.4	1.04	1.89	0.336
LAMP1	0.0353	1.93	1.05	3.55	0.656
LAPTM4B	0.0492	1.39	1	1.92	0.326
LARP1BP1	0.000129	1.97e+71	6.34e+34	6.1e+107	164
LARP1BP2	0.00724	273	4.55	16400	5.61
LARP4	0.0448	2.03	1.02	4.04	0.707
LASP1	0.0135	2.19	1.18	4.07	0.783
LAT	0.0185	0.691	0.508	0.94	-0.37
LATS1	0.0451	1.77	1.01	3.09	0.571
LATS2	5.01e-05	2.57	1.63	4.05	0.944
LBHD1	0.0453	1.69	1.01	2.83	0.526
LBP	0.00249	1.37	1.12	1.68	0.315
LBR	0.00494	1.89	1.21	2.94	0.636
`LBX2-AS1`	0.0409	1.35	1.01	1.8	0.299
LCE1C	0.0194	0.594	0.384	0.919	-0.52
LCE3A	0.0454	0.419	0.179	0.982	-0.87
LCE5A	0.0195	0.000181	1.31e-07	0.251	-8.62
LCK	0.0468	0.745	0.557	0.996	-0.295
LCN9	0.000426	2.36	1.46	3.79	0.857
LDB2	0.0393	1.45	1.02	2.06	0.369
LDHAP1	0.0437	3.96e+17	3.15	4.98e+34	40.5
LDLRAD4	0.0426	1.38	1.01	1.9	0.325
LENEP	0.0151	3.77	1.29	11	1.33
LEPR	0.00538	1.77	1.18	2.65	0.571
LEPROT	0.0152	2.17	1.16	4.07	0.777
LEUTX	0.000544	4.36	1.89	10	1.47
LGALS2	0.026	0.77	0.612	0.969	-0.261
LGALS3BP	0.00504	1.7	1.17	2.46	0.53
LGR6	0.00322	1.4	1.12	1.75	0.337
LHCGR	0.0139	1770	4.57	684000	7.48
LIF	0.00149	1.39	1.13	1.69	0.326
LIG4	0.0187	2.04	1.13	3.7	0.713
LILRA4	0.00152	0.241	0.0999	0.581	-1.42
LILRB4	0.0448	0.797	0.638	0.995	-0.227
LIMCH1	0.00137	1.48	1.16	1.88	0.39
LIN28AP1	0.0427	8970	1.35	59700000	9.1
LINC00158	0.0236	0.00992	0.000183	0.539	-4.61
LINC00163	0.000661	6.82	2.26	20.6	1.92
LINC00173	0.0229	0.498	0.274	0.908	-0.696
`LINC00202-2`	0.0447	39.3	1.09	1410	3.67
LINC00216	0.0227	11.7	1.41	97.3	2.46
LINC00221	0.0132	2.15	1.17	3.93	0.764
LINC00243	0.0406	0.0866	0.00833	0.901	-2.45
`LINC00266-1`	0.0252	24.8	1.49	411	3.21
LINC00271	0.015	3.48	1.27	9.53	1.25
LINC00297	0.0279	1.62e+34	5140	5.11e+64	78.8
LINC00303	0.0249	300	2.06	43700	5.7
LINC00305	0.011	1090000	24.2	4.9e+10	13.9
LINC00310	0.0317	8.91	1.21	65.6	2.19
LINC00313	0.00588	1.53	1.13	2.08	0.427
LINC00323	0.00185	1.89	1.27	2.81	0.635
LINC00376	0.0159	77500	8.2	7.33e+08	11.3
LINC00415	0.0104	306	3.83	24500	5.72
LINC00426	0.0117	0.451	0.242	0.837	-0.797
LINC00431	0.0352	1.59	1.03	2.45	0.465
LINC00434	0.00251	8120	23.6	2790000	9
LINC00442	0.0178	5.32e+09	48	5.9e+17	22.4
LINC00452	0.0164	5.46	1.36	21.9	1.7
LINC00459	0.0442	51800	1.32	2.03e+09	10.9
LINC00463	0.0226	410	2.33	72100	6.02
LINC00469	0.000865	67	5.64	795	4.2
LINC00473	0.000915	1.31	1.12	1.54	0.27
LINC00482	0.000688	2.26	1.41	3.62	0.815
LINC00483	0.0425	1.51	1.01	2.25	0.412
LINC00538	0.00467	3.11e+11	3390	2.86e+19	26.5
LINC00544	0.0187	0.00024	2.3e-07	0.25	-8.34
LINC00545	0.0171	21.3	1.72	264	3.06
LINC00562	0.0434	18.9	1.09	328	2.94
LINC00564	0.000878	32800000	1220	8.78e+11	17.3
LINC00571	0.0202	2.66	1.16	6.08	0.978
LINC00582	0.0387	0.291	0.0905	0.938	-1.23
LINC00592	0.0299	0.332	0.122	0.898	-1.1
LINC00598	0.0226	287	2.22	37100	5.66
LINC00602	6.01e-05	12.9	3.69	44.8	2.55
LINC00613	0.00316	1.47e+10	2610	8.25e+16	23.4
LINC00619	6.54e-08	1360	99.5	18700	7.22
LINC00629	0.000175	15.5	3.7	64.6	2.74
LINC00633	0.0305	685	1.85	254000	6.53
LINC00654	0.0102	2.29	1.22	4.31	0.829
LINC00657	0.0461	1.62	1.01	2.61	0.483
LINC00658	0.00316	103	4.75	2250	4.64
LINC00676	0.000223	31100	128	7570000	10.3
LINC00693	0.00379	4.07	1.57	10.5	1.4
LINC00837	0.0291	3.29e+11	14.8	7.32e+21	26.5
LINC00840	0.000187	2680	42.6	168000	7.89
LINC00858	0.0108	4.07	1.38	12	1.4
LINC00861	0.0181	0.368	0.161	0.843	-0.999
LINC00869	0.0452	1.35	1.01	1.82	0.304
LINC00879	0.0119	4.29	1.38	13.3	1.46
LINC00887	0.0226	1.6	1.07	2.38	0.467
LINC00888	0.0163	1.42	1.07	1.89	0.35
LINC00892	0.0114	0.321	0.133	0.774	-1.14
LINC00896	0.0446	2.28	1.02	5.1	0.824
LINC00905	0.0435	4250000	1.57	1.16e+13	15.3
LINC00968	8.13e-05	2.65	1.63	4.3	0.974
LINC00996	0.0194	0.215	0.0593	0.78	-1.54
LINC00997	0.0463	1.92	1.01	3.66	0.654
LINC01001	0.0289	1.44	1.04	2	0.365
LINC01002	0.0496	1.26	1	1.58	0.229
LINC01007	0.0459	1.73e+10	1.54	1.93e+20	23.6
LINC01010	0.0434	0.248	0.0643	0.96	-1.39
LINC01012	1.01e-05	3.98	2.15	7.34	1.38
LINC01018	0.00497	1.6	1.15	2.22	0.471
[truncated: 2,801 more rows]
