# Supplementary material for: Immunological features of various molecular subtypes of cervical cancer and their prognostic implications in the context of disulfidptosis
Source: Front Oncol. 2025 May 14;15:1574911. doi: 10.3389/fonc.2025.1574911 (PMC12116334; doi:10.3389/fonc.2025.1574911)
Supplement: Supplementary file 3 [file DataSheet3.csv]

	p.value	mean	lower	upper	coef
ROCK2	0.00355	2.16	1.29	3.63	0.77
ITGB1	0.00806	1.72	1.15	2.56	0.541
STX7	0.000804	2.14	1.37	3.33	0.759
PRKAA1	0.00603	1.73	1.17	2.57	0.55
ATP11A	0.00447	1.56	1.15	2.11	0.441
TCF12	0.00792	1.73	1.15	2.59	0.547
STEAP4	0.00868	1.25	1.06	1.48	0.224
POLRMT	0.00583	0.524	0.331	0.83	-0.645
C1GALT1	0.00757	1.64	1.14	2.37	0.498
RPS28	0.002	0.551	0.378	0.804	-0.595
MCTP2	0.00276	1.72	1.21	2.45	0.542
TC2N	0.00103	1.55	1.19	2.02	0.441
PAPSS2	0.00323	1.48	1.14	1.91	0.39
SOCS1	0.00515	0.619	0.442	0.866	-0.48
GPRC5A	0.00797	1.3	1.07	1.58	0.264
ARHGAP29	3.42e-05	1.63	1.29	2.06	0.49
PPP1R3B	0.0096	1.46	1.1	1.95	0.38
LOXL2	0.00677	1.32	1.08	1.62	0.28
HSPB1	0.00466	0.733	0.591	0.909	-0.31
FSTL1	0.00647	1.32	1.08	1.62	0.279
PTP4A1	0.00408	1.45	1.12	1.86	0.37
COL4A1	0.00502	1.4	1.11	1.77	0.337
MSRB3	0.00644	1.4	1.1	1.79	0.34
GALNT7	0.000931	1.54	1.19	1.98	0.429
MAP4K1	0.000725	0.588	0.432	0.8	-0.532
PDE4D	0.00357	1.46	1.13	1.89	0.381
PXDN	0.000465	1.39	1.16	1.67	0.33
FOXA1	0.00199	1.38	1.12	1.69	0.319
SLC6A14	0.00546	1.22	1.06	1.41	0.2
COL4A2	0.00604	1.39	1.1	1.77	0.332
PMEPA1	0.000202	1.59	1.25	2.03	0.464
PLEKHA6	0.00716	1.32	1.08	1.62	0.279
S100P	0.00234	1.2	1.07	1.36	0.186
TFPI	0.00535	1.31	1.08	1.58	0.269
TMEM92	0.00425	1.39	1.11	1.73	0.327
FBN1	0.00255	1.39	1.12	1.73	0.331
CXCL2	0.00451	1.25	1.07	1.46	0.226
CHIT1	0.0031	0.718	0.576	0.894	-0.331
RARRES1	0.00175	1.19	1.07	1.33	0.175
SULF1	0.00351	1.31	1.09	1.57	0.27
SFRP1	0.01	1.23	1.05	1.44	0.209
DMBT1	0.00122	1.24	1.09	1.4	0.212
SMOC1	0.00036	1.25	1.11	1.41	0.223
SERPINA3	0.000954	1.22	1.08	1.37	0.196
COL3A1	0.00853	1.25	1.06	1.49	0.227
