# Supplementary material for: Immunological features of various molecular subtypes of cervical cancer and their prognostic implications in the context of disulfidptosis
Source: Front Oncol. 2025 May 14;15:1574911. doi: 10.3389/fonc.2025.1574911 (PMC12116334; doi:10.3389/fonc.2025.1574911)
Supplement: Supplementary file 4 [file Table1.xlsx]

## Sheet: Sheet1
x
CALR
HMGB1
HMGN1
IL1A
IL33
ROCK1
PANX1
BCL2
PPIA
HSPA4
HSP90AA1
TLR2
TLR3
TLR4
TLR7
TLR9
CLEC4E
CLEC7A
NLRP3
DDX58
IFIH1
CGAS
AIM2
AGER
TREM1
FPR1
FPR2
P2Y2R
P2Y6R
P2Y12R
CASR
P2RX7
